# Supplementary material for: The impact of strategic alliances on corporate real investment and its mechanisms from the perspective of organizational learning theory: An empirical analysis based on Chinese listed companies
Source: PLoS One. 2025 Sep 19;20(9):e0332364. doi: 10.1371/journal.pone.0332364 (PMC12448344; doi:10.1371/journal.pone.0332364)
Supplement: S1 Data — (XLSX) [file pone.0332364.s001.xlsx]

## Sheet: Sheet1
stock	year	Industry1	list	myopia	equity	subsidy	NTC	invest	Patent	AlliEquity（股权）	AlliBilateral（双边）	risk	CAlliance	Alliance	Size	Lev	ROA	BM	TobinQ	Cashflow	FIXED	Growth	TOP5	Age	Board	Indep	Dual	Employee	Invest2
2	2009	K70	1991	0.139387	20.7069		0.280617	0.0055655	0.693147	0	0	0.011721	1.38629	1	25.6477	0.670017	0.0500691	0.661745	1.51116	0.067244	0.0098539	0.192459	0.193179	2.94444	2.30259	0.3	0	9.77656	0.0317185
2	2010	K70	1991	0.198847	26.8231		0.333416	0.00190015	3.2581	0	0	0.00500374	0.693147	1	26.0969	0.746861	0.0500479	0.858083	1.16539	0.0103751	0.0056557	0.0374959	0.188461	2.99573	2.3979	0.3636	0	10.0367	0.0118161
2	2011	K70	1991	0.312419	23.8813		0.402581	0.00120779	1.60944	0	0	0.00487139	0.693147	1	26.4143	0.770997	0.0453246	0.959067	1.04268	0.0114427	0.0053876	0.415447	0.194724	3.04452	2.3979	0.3636	0	10.2382	0.0201143
2	2012	K70	1991	0.218484	24.3799		0.384375	0.000503477	1.79176	0	0	0.00124067	0	0	26.6603	0.783163	0.046407	0.928598	1.07689	0.0098362	0.0042562	0.436505	0.193658	3.09104	2.3979	0.3636	0	10.3423	0.0101669
2	2013	K70	1991	0.23753	21.1638		0.422633	0.00643501	1.79176	0	0	0.00246935	0	0	26.8954	0.77997	0.0426513	1.03232	0.968694	0.0040147	0.0044444	0.313263	0.187696	3.13549	2.3979	0.3636	0	10.4725	0.00970961
2	2014	K70	1991	0.107273	32.1588		0.469625	0.003819	3.66356	0	0	0.00318396	0	0	26.9546	0.772046	0.0390588	0.939043	1.06491	0.0820694	0.0045403	0.0810022	0.335616	3.17805	2.3979	0.3636	0	10.6127	0.00524609
2	2015	K70	1991	0.189264	38.3107		0.45585	0.00404935	2.56495	0	0	0.002998	0.693147	1	27.1389	0.777015	0.0463505	0.838682	1.19235	0.0262492	0.0080444	0.335828	0.42804	3.21888	2.3979	0.3636	0	10.6524	0.0142122
2	2016	K70	1991	0.164285	2.51026		0.438149	0.00310719	2.30259	0	0	0.00412637	0.693147	1	27.4455	0.805367	0.0393216	0.935445	1.06901	0.0476313	0.0081991	0.229754	0.444522	3.2581	2.3979	0.3636	0	10.973	0.027472
2	2017	K70	1991	0.146199	14.3634		0.43766	0.00267117	2.77259	0	0	0.00586278	1.09861	1	27.784	0.839813	0.0372826	0.894484	1.11796	0.0706423	0.0060916	0.0100628	0.569841	3.29584	2.3979	0.3636	1	11.2607	0.0285024
2	2018	K70	1991	0.154392	62.7295		0.0996427	0.00501928	3.29584	0	0	0.00187815	0.693147	1	28.0554	0.845856	0.0365803	0.984508	1.01574	0.0219931	0.0075454	0.225537	0.601533	3.33221	2.3979	0.3636	0	11.555	0.020971
2	2019	K70	1991	0.1693	59.1684		0.0977959	0.00402208	3.80666	0	0	0.000814269	0.693147	1	28.1791	0.843589	0.0338386	0.955774	1.04627	0.0264096	0.0071678	0.235873	0.545858	3.3673	2.30259	0.4	0	11.7868	0.00999412
2	2020	K70	1991	0.192771	25.0539		0.124094	0.0041308	3.63759	0	0	0.000903704	0.693147	1	28.2565	0.812835	0.0329516	1.0074	0.992654	0.0284553	0.0067288	0.139219	0.543844	3.4012	2.3979	0.3636	0	11.8534	0.00656191
2	2021	K70	1991	0.201131	55.1843		0.134063	0.00509012	3.46574	0	0	0.00955905	0.693147	1	28.293	0.797398	0.0199955	1.07562	0.929695	0.0021217	0.0066134	0.080375	0.525463	3.43399	2.3979	0.3636	0	11.8458	0.0143489
2	2022	K70	1991	0.177043	59.4517		0.126631	0.0065762	2.63906	0	0	0.00835219	0.693147	1	28.1947	0.769515	0.0203211	1.10121	0.908089	0.0015653	0.009345	0.112723	0.533635	3.46574	2.3979	0.3636	0	11.7892	0.011142
4	2011	C27	1991	0.283768	26.89		0.043261	0.0397395	1.79176	0	0	0.0973755	0	0	19.0952	0.294935	0.0483176	0.266498	3.75237	0.0986502	0.186543	-0.432705	0.392662	3.04452	2.07944	0.375	0	5.77455	0.0398481
4	2012	C27	1991	0.194426	26.66		0.00118381	0.0934406	0	0	0	0.109855	0	0	19.0778	0.232528	0.0401532	0.263854	3.78997	0.0910393	0.241166	0.306825	0.354702	3.09104	2.19722	0.3333	0	5.62402	0.0934687
4	2013	C27	1991	0.0579039	26.85		0.0880902	0.0112045	0	0	0	0.00843791	0	0	19.3051	0.403239	0.0266477	0.225264	4.43923	-0.0868971	0.16966	-0.252443	0.366834	3.13549	2.19722	0.3333	0	5.49306	0.0112045
4	2014	C27	1991	0.153218	0.749495		0.283758	0.0462148	1.38629	0	0	0.00748765	0	0	19.6394	0.534755	0.0538383	0.227489	4.39582	-0.0163593	0.111804	0.107499	0.321234	3.17805	2.19722	0.3333	0	5.39363	0.0463027
4	2015	C27	1991	0.0826446	14.164	134772	0.371631	0.00898762	2.56495	0	0	0.0170353	0	0	19.8037	0.590402	0.0186094	0.098552	10.1469	0.0232317	0.094771	0.494308	0.473963	3.21888	2.19722	0.3333	1	5.33754	0.0122228
4	2016	C27	1991	0	17.6447	130618	0.00919171	0.00562225	0.693147	0	0	0.0952582	0	0	19.2259	0.203456	0.127625	0.059298	16.8639	0.661238	0.149588	1.38821	0.48604	3.2581	2.19722	0.3333	1	5.18739	0
4	2017	C27	1991	0.159915	0.927238	4000	-0.00795912	-0.0245607	0	0	0	0.101034	0	0	19.4096	0.315247	0.0239249	0.138316	7.22984	0.0537095	0.11613	-0.518178	0.483512	3.29584	2.19722	0.3333	1	5.14749	0
4	2018	C27	1991	0	33.4452	7908000	-0.0776554	0	0.693147	0	0	0.141443	0	0	19.6768	0.477966	-0.0697159	0.234188	4.27007	-0.151804	0.0028198	1.64685	0.487658	3.33221	2.19722	0.3333	1	5.34711	0
4	2019	I65	1991	0.12205	44.1	4.41255e+06	-0.162086	0	4.23411	0	0	0.0568247	0	0	21.1251	0.0602434	-0.0039054	0.752233	1.32937	-0.0106196	0.001492	-0.704944	0.453555	3.3673	2.19722	0.3333	1	5.52545	0
4	2020	I65	1991	0.116686	0.005271	1.6366e+06	-0.1933	0	3.17805	0	0	0.0581352	0	0	21.1702	0.0682637	0.0405423	0.610773	1.63727	0.0025416	0.0012741	1.59159	0.480455	3.4012	2.07944	0.375	1	5.57595	0
4	2021	I65	1991	0.0796178	32.6392	103319	-0.316388	0.000864229	0	0	0	0.27414	0	0	20.8281	0.146164	-0.380366	0.417098	2.39752	0.0027927	0.0022034	0.0299902	0.444655	3.43399	2.19722	0.3333	1	5.73334	0
6	2009	K70	1992	0.197707	3.13975	200000	0.0595227	0.00100003	0	0	0	0.0155707	0.693147	1	22.7073	0.698577	0.0508165	0.677772	1.47542	0.0507463	0.0014031	0.809881	0.2922	2.89037	2.19722	0.3333	0	5.52146	0.00100042
6	2010	K70	1992	0.492409	0.179821		0.131738	0.00123701	0	0	0	0.0235675	0.693147	1	22.8713	0.701421	0.0626837	0.762243	1.31192	0.126842	0.0008671	0.264703	0.406457	2.94444	2.19722	0.3333	0	6.58755	0.00124868
6	2011	K70	1992	0.534759	6.8338		0.268091	0.000282485	0	0	0	0.00939826	0.693147	1	22.8422	0.652855	0.0514044	0.87942	1.13711	0.144024	0.0008367	0.107127	0.407383	2.99573	2.19722	0.3333	0	5.64545	0.000288712
6	2012	K70	1992	0.309215	0.972025	1059880	0.364003	0.00017105	0	0	0	0.0116969	0	0	22.9579	0.620165	0.0712766	0.771279	1.29655	0.233491	0.000577	0.188072	0.433425	3.04452	2.19722	0.3333	0	5.66988	0.000278065
6	2013	K70	1992	0.237671	29.6937	3002953	0.174582	-0.0034941	0	0	0	0.0138464	0	0	23.0227	0.579972	0.0722891	0.802897	1.24549	-0.0893136	0.0005414	0.498858	0.471863	3.09104	2.19722	0.3333	0	5.69036	0.000276348
6	2014	K70	1992	0.370028	0.854248	210000	0.117521	0.000551183	0	0	0	0.0193202	0	0	23.1874	0.64142	0.0471843	0.690853	1.44749	-0.0934173	0.0003562	-0.494946	0.399162	3.13549	2.19722	0.3333	0	5.79606	0.000691722
6	2015	K70	1992	0.274424	1.05171	2076250	0.154281	0.000315341	0	0	0	0.0240534	0	0	23.2651	0.646151	0.0358826	0.536755	1.86305	-0.0239038	0.0002656	0.569229	0.392738	3.17805	2.07944	0.375	0	5.86363	0.000315341
6	2016	K70	1992	0.20517	4.61796	422400	0.19572	5.99174e-05	0	0	0	0.0117494	0	0	23.3012	0.610499	0.0621381	0.634134	1.57695	0.129717	0.0002157	-0.0808588	0.391163	3.21888	2.07944	0.375	0	5.9135	0.000251531
6	2017	K70	1992	0.0950119	25.9356	312400	0.165925	0.000134961	0			0.0144731	0	0	23.2989	0.565648	0.0623696			0.0537964	0.0002229	-0.118903	0.391164	3.2581	1.94591	0.4286	0	5.9135	0
6	2018	K70	1992	0.0794281	26.6347		0.190826	0.00136228	0	0	0	0.00447564	0	0	23.3287	0.528236	0.0692086	0.957162	1.04476	0.118691	0.0004933	-0.151246	0.412685	3.29584	1.94591	0.4286	0	5.93224	0
6	2019	K70	1992	0.230326	21.0722		0.175917	0.000871048	0	0	0	0.00453895	0	0	23.4798	0.544612	0.0575824	0.995847	1.00417	-0.0123374	0.0008348	0.485494	0.416177	3.33221	1.94591	0.4286	0	5.95324	0.00810118
6	2020	K70	1992	0.221402	3.98079		0.0341155	0.000327058	0	0	0	0.00501964	0	0	23.4599	0.492185	0.0579145	1.01744	0.982862	-0.0108525	0.002856	-0.213489	0.421811	3.3673	2.19722	0.3333	0	5.98394	0
6	2021	K70	1992	0.365374	38.905		0.0597091	0.000317149	0	0	0	0.0221598	0	0	23.8846	0.65322	0.0283581	1.10092	0.908335	-0.164174	0.0017999	0.0524195	0.400808	3.4012	2.07944	0.375	0	5.99894	0
6	2022	K70	1992	0.364118	39.3147		0.0555407	0.000718959	0	0	0	0.0235887	0	0	23.9966	0.679176	0.0179217	0.998657	1.00134	0.0877102	0.0020507	0.197905	0.396143	3.43399	1.94591	0.4286	0	6.05209	0
7	2012	H61	1992	0.199442	0.017774		-0.003584	0.00515782	0	0	0	0.0810102	0	0	20.4871	0.624158	0.0076961	0.244734	4.08606	-0.315841	0.107852	0.891048	0.401447	3.04452	2.19722	0.3333	0	6.63595	0.00515782
7	2013	H61	1992	0.189466	19.07	260370	-0.171611	-0.03224	0	0	0	0.0894035	0	0	20.304	0.462754	0.0260236	0.223639	4.47149	0.293319	0.125219	-0.314446	0.427358	3.09104	2.07944	0.375	0	6.51323	0.00105365
7	2014	H61	1992	0.241692	1.66	477068	-0.228595	-0.00867799	0	0	0	0.0414949	0	0	20.339	0.474294	-0.049883	0.202188	4.94589	0.0185023	0.112947	-0.0758143	0.375188	3.13549	1.79176	0.5	0	6.40688	0.001549
7	2015	H61	1992	0.39886	16.8312	401816	-0.0478431	5.48562e-05	0	0	0	0.0458172	0	0	19.9901	0.223848	0.0228003	0.095235	10.5003	0.494131	0.149913	-0.500442	0.357422	3.17805	2.07944	0.375	0	4.79579	0.000172811
7	2016	H61	1992	0	5.03	23000	0.00628772	0	0	0	0	0.112506	0	0	20.0585	0.149962	0.164	0.095194	10.5048	-0.0469642	0.134249	-0.607318	0.396506	3.21888	2.19722	0.3333	0	5.04343	0
7	2017	K70	1992	0	3.08982		0.0240726	0	0			0.0919447	0	0	19.9083	0.118029	0.0016615			0.0051211	0.157741	0.0201648	0.396506	3.2581	2.19722	0.3333	0	4.62497	0
7	2018	K70	1992	0.0819672			0.0125438	0	0	0	0	0.278502	0	0	20.1158	0.643431	-0.397413	0.19035	5.25349	-0.0126199	0.122004	0.0706243	0.39769	3.29584	2.19722	0.3333	0	4.43082	0
7	2019	K70	1992	0	32.47		0.0118421	-0.00836965	0	0	0	0.239499	0	0	20.0953	0.601261	0.0412259	0.162765	6.14384	-0.0595817	0.112571	-0.0099661	0.413763	3.33221	1.60944	0.4	0	4.43082	0
7	2020	K70	1992	0	32.47	47747	0.0156025	-0.0256353	0	0	0	0.248056	0	0	19.7138	0.813932	-0.274001	0.14829	6.74352	-0.0092182	0.126842	0.0743811	0.404995	3.3673	1.60944	0.4	0	4.33073	0
7	2022	K70	1992	0	30.07	111685	0.00574378	0.0103312	0	0	0	0.215479	1.09861	1	19.6853	0.711224	-0.0160986	0.132823	7.52879	0.442786	0.130917	0.238229	0.337509	3.43399	1.60944	0.4	0	4.33073	0
8	2013	H61	1992	0.111049			0.0585674	0.0170449	0	0	0	0.0550181	0	0	20.2559	0.100605	0.0366929	0.373229	2.67932	0.10657	0.536794	-0.081551	0.669004	3.09104	1.94591	0.4286	0	7.39142	0.0178064
8	2014	H61	1992	0	0.164689		0.0611886	0.0016623	0	0	0	0.0365586	0	0	20.3288	0.112276	0.0119423	0.185289	5.39696	0.101922	0.455509	0.0089772	0.632008	3.13549	1.94591	0.4286	0	7.16935	0.00455078
8	2015	C37	1992	0.139899	0.437524	1.45726e+07	-0.122968	0.136833	3.97029	1	0	0.0185226	1.09861	1	22.0012	0.189809	0.0890885	0.346336	2.88737	-0.0201881	0.119262	3.216	0.475291	3.17805	1.94591	0.4286	0	7.86978	0.25012
8	2016	C37	1992	0.0928721	8.60261	2.17079e+07	-0.151406	0.0143586	3.13549	1	0	0.0261305	1.38629	1	22.8265	0.246583	0.0900596	0.434793	2.29995	-0.0068508	0.0223164	0.448569	0.297009	3.21888	1.94591	0.4286	0	7.55119	0.437167
8	2017	C37	1992	0	0.004234	2.56456e+07	-0.184963	0.00694267	3.66356	1	0	0.0152485	1.94591	1	23.0915	0.326949	0.0942834	0.461561	2.16656	-0.0049595	0.0229524	0.242497	0.319365	3.2581	1.94591	0.4286	0	7.79028	0.0454332
8	2018	C37	1992	0.0435114	0.06805	1.90555e+07	-0.230796	0.0108589	3.3322	1	0	0.0275418	2.07944	1	23.0714	0.29251	0.0323381	0.764284	1.30841	-0.0564255	0.0294123	0.100376	0.475354	3.29584	2.19722	0.3333	0	7.87512	0.0404508
8	2019	C37	1992	0.0483637	25.8385	2.87128e+07	-0.238433	0.0165079	4.21951	1	0	0.0300588	1.94591	1	23.2119	0.370962	0.0406396	0.835044	1.19754	0.0004416	0.0368488	0.255465	0.434457	3.33221	2.19722	0.3333	0	7.87017	0.0390732
8	2020	C37	1992	0.099975	41.4924	4.10355e+07	-0.200499	0.0159298	4.85981	1	0	0.0641825	1.38629	1	23.2749	0.480167	-0.0717224	0.97136	1.02948	0.0405384	0.0351186	-0.404524	0.448635	3.3673	2.19722	0.3333	0	7.78072	0.041666
8	2021	C37	1992	0.119952	40.5078	2.06773e+07	-0.14282	0.03015	4.18965	0	1	0.0800843	0	0	23.2393	0.568954	-0.109394	0.818197	1.2222	0.0370591	0.0333342	0.155036	0.44857	3.4012	2.19722	0.3333	1	7.71423	0
8	2022	C37	1992	0.102501	40.6693	2.97964e+07	-0.1251	0.0112426	4.77068	0	1	0.0214877	0	0	23.1435	0.601696	-0.071718	0.85835	1.16502	0.0509706	0.0387388	-0.199499	0.449971	3.43399	2.19722	0.3333	1	7.75405	0.0172615
9	2009	S90	1991	0.150886	10.2317	1.30672e+07	0.0562189	0.046294	2.70805	0	0	0.0200521	0	0	22.7384	0.602092	0.0601502	0.479443	2.08575	0.0846784	0.120552	0.130402	0.213043	2.94444	2.07944	0.375	1	8.54636	0.0537538
9	2010	S90	1991	0.0970874	7.47365	2.04265e+07	0.0601353	0.0268434	3.58352	0	0	0.00634131	0	0	23.0283	0.62953	0.0503911	0.411486	2.43022	-0.0584907	0.0858064	-0.0160924	0.241749	2.99573	2.19722	0.3333	1	8.61177	0.029486
9	2011	S90	1991	0.101764	4.39867	2.27506e+07	0.0187616	0.0450541	4.00733	0	0	0.0119706	0	0	23.1901	0.650402	0.0348859	0.605198	1.65235	-0.0702688	0.0838462	0.263767	0.259158	3.04452	2.19722	0.3333	1	8.6477	0.0594997
9	2012	S90	1991		3.6033	3.49325e+07	0.047203	0.053315	4.76217	0	0	0.0121725	0	0	23.3013	0.643669	0.0246265	0.730691	1.36857	0.026628	0.0889448	-0.0100031	0.243327	3.09104	2.07944	0.375	1	8.63799	0.0579627
9	2013	S90	1991		23.042	4.17874e+07	0.0280845	0.0481106	4.14313	0	0	0.00642383	0	0	23.3342	0.628798	0.0331665	0.669132	1.49447	0.0059081	0.116107	0.0324092	0.245917	3.13549	2.07944	0.375	1	8.90354	0.0539472
9	2014	S90	1991		1.80157	3.99631e+07	0.0337474	0.0468915	4.18965	0	0	0.00441716	0	0	23.4128	0.628934	0.0333517	0.514714	1.94283	0.0322322	0.112365	0.0376539	0.21818	3.17805	1.94591	0.4286	1	8.91691	0.0517397
9	2015	S90	1991	0	22.9636	5.09551e+07	0.0164124	0.0573998	4.23411	0	0	0.0156525	0	0	23.6199	0.638202	0.0588255	0.46762	2.13849	0.0006948	0.12435	0.128465	0.202319	3.21888	1.94591	0.4286	1	9.01213	0.065448
9	2016	S90	1991	0.0445434	0.257079	7.25246e+07	-0.014034	0.0512038	4.69135	0	0	0.0204534	0	0	23.797	0.623791	0.021113	0.608019	1.64468	-0.0005624	0.138208	0.317839	0.196374	3.2581	2.19722	0.3333	1	9.09234	0.0829505
9	2017	S90	1991	0.164024	19.5606	9.01548e+07	0.00447411	0.0413845	5.04986	0	0	0.0271115	0	0	24.0232	0.63312	0.0132662	0.830901	1.20351	0.0144196	0.137033	0.0954126	0.196534	3.29584	2.19722	0.3333	1	9.30055	0
9	2018	S90	1991	0.0996678	0.094642	1.0336e+08	0.0292901	0.042718	5.51343	0	0	0.0103443	0	0	24.1194	0.649896	0.0233525	1.04082	0.960785	0.0912181	0.140172	0.668047	0.242114	3.33221	2.19722	0.3333	1	9.51929	0.043485
9	2019	S90	1991	0.0974659	2.83627	1.7276e+08	0.0393329	0.0218827	5.31812	0	0	0.0131949	0	0	24.1314	0.645559	0.023705	0.853494	1.17165	0.0442812	0.154364	0.0199035	0.245187	3.3673	2.07944	0.375	1	9.49092	0.0244636
9	2020	S90	1991	0.131752	2.10899	1.9582e+08	0.0143909	0.0334108	5.67332	0	0	0.00504192	0	0	24.1845	0.584217	0.0344079	0.83908	1.19178	0.0205653	0.144388	-0.113391	0.273742	3.4012	2.19722	0.3333	1	9.4989	0.0357263
9	2021	S90	1991	0.176101	4.13188	1.96703e+08	0.00647937	0.0617506	5.69036	0	0	0.0100713	0	0	24.3362	0.577624	0.0510411	0.634813	1.57527	-0.007533	0.132939	0.656944	0.286315	3.43399	2.07944	0.375	1	9.57046	0.0682912
9	2022	S90	1991		2.75924	2.15332e+08	0.0707961	0.0992279	5.36129	0	0	0.00705877	0.693147	1	24.6801	0.639676	0.0552335	0.810742	1.23344	0.0055547	0.150556	0.822934	0.394071	3.46574	2.07944	0.375	1	9.75226	0
10	2013	C35	1995	0		1.60934e+06	0.00594527	0.00332288	1.38629	0	0	0.167003	0	0	20.7507	0.358152	0.0060127	0.366609	2.7277	0.0041246	0.0424896	0.925853	0.51738	2.94444	2.3979	0.3636	0	6.39024	0.0266831
10	2014	C35	1995	0	29.99	998339	0.00979662	0.0143096	0	0	0	0.143573	0	0	20.5054	0.314128	-0.0822249	0.257874	3.87786	-0.15007	0.0598226	-0.364488	0.476855	2.99573	2.30259	0.4	0	5.71043	0.0143232
10	2015	E48	1995	0.118064	0.02598	1.05234e+06	0.0539232	-0.0218121	0	0	0	0.0594536	0	0	22.3646	0.579577	0.0066955	0.629349	1.58894	-0.075167	0.0110846	3.1571	0.384487	3.04452	2.30259	0.4	0	6.20658	0.641444
10	2016	E48	1995	0.125	8.99209	1.56076e+06	0.0903891	0.0143182	0	0	0	0.0609265	0.693147	1	22.3029	0.544721	0.007775	0.704309	1.41983	-0.0166917	0.0143739	0.100431	0.355697	3.09104	2.3979	0.3636	0	6.24028	0
10	2017	E48	1995	0.13973	0.42471	368900	0.188934	-0.00354606	0	0	0	0.202416	1.09861	1	21.8563	0.620116	-0.263872	0.598985	1.66949	0.181686	0.0202226	-0.280622	0.340263	3.13549	2.3979	0.3636	0	6.19236	0
10	2018	E48	1995	0.210349	7.14	612586	-0.0180471	0.00098862	2.89037	0	0	0.179829	1.09861	1	21.9091	0.819505	-0.227803	0.711696	1.40509	-0.0728419	0.0217	-0.544245	0.316544	3.17805	2.30259	0.4	0	6.30079	0.108165
10	2020	E48	1995	0.130804	38.6043	2.39555e+07	-0.218279	-0.00808118	0	0	0	0.190127	0.693147	0	21.9879	0.769527	0.0194946	0.699459	1.42968	-0.101871	0.0064443	-0.255949	0.336375	3.2581	2.3979	0.3636	0	5.62762	0
10	2021	E48	1995	0.125668	35.8015	352488	-0.175531	6.94689e-05	0	0	0	0.141495	0	0	22.2466	0.812883	0.0096558	0.763391	1.30994	-0.0120536	0.0040145	0.247323	0.337342	3.29584	2.3979	0.3636	0	5.66988	0.00122692
10	2022	E48	1995	0.26296	3.59	452054	-0.249572	0.000236697	0	0	0	0.123236	0	0	22.0105	0.752552	-0.167251	0.704982	1.41848	-0.168154	0.0038229	-0.651061	0.483391	3.33221	1.60944	0.4	0	5.28827	0
11	2009	S90	1992	0.168067			0.262557	0.000586012	0	0	0	0.00728386	0	0	21.7651	0.766335	0.0392029	0.641209	1.55956	0.268009	0.0271611	0.355917	0.656854	2.89037	2.19722	0.3333	0	7.8932	0.00131306
11	2010	K70	1992	0.539291			0.297441	0.004929	0	0	0	0.0131979	0	0	21.7925	0.699635	0.0608934	0.761642	1.31295	-0.034936	0.0268126	0.174845	0.650341	2.94444	2.07944	0.375	0	7.92008	0.00687568
11	2011	K70	1992	0.199442			-0.0426754	0.00415186	0	0	0	0.0260503	0	0	21.9759	0.676791	0.0802949	0.836578	1.19535	-0.103288	0.0185768	0.418244	0.654925	2.99573	2.19722	0.3333	0	7.90949	0.00426042
11	2012	K70	1992	0.180505	0.174713	1720000	0.225606	0.00101358	0	0	0	0.0260865	0	0	22.0972	0.619304	0.100619	0.831157	1.20314	0.203942	0.0199512	0.321415	0.64767	3.04452	2.19722	0.3333	0	7.91936	0.00123659
11	2013	K70	1992	0.217234	0.351042		0.0900191	-0.00150914	0	0	0	0.0131463	0	0	22.0774	0.534334	0.0769024	0.797321	1.2542	0.0285095	0.0194413	-0.130055	0.646153	3.09104	2.19722	0.3333	0	8.04238	0.00321383
11	2014	K70	1992	0.321027	64.11	4500	0.0390206	0.00330874	0	0	0	0.0167724	0	0	22.08	0.465632	0.107651	0.755345	1.3239	-0.0037667	0.0164987	-0.216632	0.6459	3.13549	2.19722	0.3333	0	8.06054	0.00353263
11	2015	K70	1992	0.577664	64.1874	153796	0.17734	0.00961012	0	0	0	0.0472155	0	0	22.2003	0.520347	0.0379569	0.669504	1.49364	0.070727	0.0196197	-0.150603	0.646223	3.17805	2.19722	0.3333	0	7.94414	0.00985905
11	2016	K70	1992	0.180424	64.34		0.375566	0.00103099	0	0	0	0.0483261	0	0	22.6185	0.637636	0.06432	0.703487	1.42149	0.338431	0.0111103	0.911239	0.653879	3.21888	2.19722	0.3333	0	7.93021	0
11	2017	K70	1992	0.255195	0.035403		0.173274	0.000557555	0	0	0	0.0543195	0	0	22.4084	0.458117	0.103416	0.704853	1.41874	-0.0642033	0.0054413	0.410589	0.653879	3.2581	2.07944	0.375	0	8.55564	0
11	2018	K70	1992	0.239234	0.290017	165676	0.0968392	0.00316503	0	0	0	0.0413849	0.693147	1	22.4846	0.425931	0.105705	0.915818	1.09192	0.193051	0.0056033	-0.0404346	0.647416	3.29584	2.19722	0.3333	0	8.61323	0
11	2019	K70	1992	0.191734		2.41018e+06	0.0946304	0.0106199	0	0	0	0.0305892	0.693147	1	23.1003	0.696768	0.0894526	0.842691	1.18667	0.0872398	0.0086849	0.421359	0.647493	3.33221	2.19722	0.3333	0	8.9579	0.177262
11	2020	K70	1992	0.1554	5.33688	7.10066e+06	0.0188822	0.00448798	1.38629	0	0	0.0260962	1.09861	1	23.2253	0.690259	0.0636504	0.805802	1.241	0.0315791	0.0095216	0.0360214	0.628335	3.3673	2.19722	0.3333	0	8.99156	0
11	2021	K70	1992	0.296968	7.25729	2.39237e+07	-0.000290405	0.00184732	0	0	0	0.00433204	0.693147	1	23.4031	0.689266	0.0736682	0.881525	1.1344	-0.124354	0.0074175	0.0944336	0.621457	3.4012	2.19722	0.3333	0	8.94351	0.00220143
11	2022	K70	1992	0.2457	60.45	1.06332e+07	0.00571309	-0.0109526	0.693147	0	0	0.0231938	0.693147	1	23.4833	0.717169	0.0348455	0.887525	1.12673	0.0066602	0.0052369	-0.174377	0.603091	3.43399	2.30259	0.3	0	9.14099	0
12	2009	C30	1992		13.7578	23865251	0.0735706	0.112048	3.89182	0	0	0.0213643	0	0	23.1133	0.485852	0.0859215	0.522978	1.91213	0.153045	0.73807	0.235347	0.251714	2.89037	2.19722	0.3333	0	9.22118	0.114344
12	2010	C30	1992		6.5694	33675322	0.0510578	0.183362	3.97029	0	0	0.0508332	0	0	23.2466	0.457945	0.136592	0.326482	3.06295	0.189766	0.708193	0.466906	0.164487	2.94444	2.19722	0.3333	0	9.36897	0.184772
12	2011	C30	1992		9.72683	120129140	0.0492748	0.2239	4.57471	0	0	0.0304106	0	0	23.4499	0.521906	0.0963941	0.665608	1.50239	0.110496	0.617201	0.0680261	0.118937	2.99573	2.19722	0.3333	1	9.38505	0.225911
12	2012	C30	1992	0.211149	4.92624	89424440	0.0552657	0.0902032	4.44265	0	0	0.059559	0	0	23.386	0.493004	0.0249724	0.678205	1.47448	0.120384	0.656986	-0.154324	0.121532	3.04452	2.19722	0.3333	1	9.339	0.0910102
12	2013	C30	1992	0.346878	2.33652	115138161	0.0406553	0.148075	3.82864	0	0	0.0492749	0	0	23.4366	0.442868	0.110232	0.716099	1.39645	0.112666	0.529213	0.105719	0.1169	3.09104	2.19722	0.3333	0	9.20593	0.14907
12	2014	C30	1992	0.330907	7.32997	90223936	0.0340176	0.123801	4.04305	0	0	0.0477446	0	0	23.4501	0.442985	0.0562552	0.700013	1.42854	0.0920062	0.644522	-0.0891274	0.10753	3.13549	2.19722	0.3333	0	9.25263	0.124528
12	2015	C30	1992	0.344432	11.8438	81013548	0.00155528	0.0545382	4.60517	0	0	0.0441411	0	0	23.4742	0.511695	0.0354043	0.521317	1.91822	0.0697975	0.651438	0.0548494	0.234468	3.17805	1.60944	0.6	0	9.26369	0.0566559
12	2016	C30	1992	0.170721	8.96015	91627439	0.00887243	0.0817957	4.76217	0	0	0.00951516	0	0	23.5651	0.525907	0.0490322	0.61301	1.63129	0.130686	0.668227	0.207673	0.263034	3.21888	1.94591	0.4286	1	9.35141	0.114498
12	2017	C30	1992	0.17043	8.96359	87875417	0.0243057	0.0704388	4.74493	0	0	0.0075473	0.693147	1	23.6955	0.55057	0.0451797	0.713248	1.40204	0.126104	0.590774	0.212313	0.252709	3.2581	2.19722	0.3333	0	9.40137	0
12	2018	C30	1992	0.265887	27.5476	94835539	0.00621813	0.0354031	5.05625	0	0	0.0145653	0.693147	1	23.6737	0.505634	0.0244356	0.995812	1.00421	0.111455	0.519552	-0.0247659	0.252135	3.29584	2.07944	0.375	0	9.2873	0
12	2019	C30	1992	0.385414	20.7851	184131420	0.0329922	0.037383	5.22575	0	0	0.0114216	0.693147	1	23.6248	0.457957	0.0300368	0.878067	1.13887	0.130707	0.537493	-0.0130005	0.255494	3.33221	2.07944	0.375	0	9.25474	0
12	2020	C30	1992	0.159776	6.7853	99660400	0.0227771	0.0609235	3.49651	0	0	0.0174232	0	0	23.6071	0.406367	0.0450033	0.729036	1.37167	0.152694	0.511418	0.0190245	0.267205	3.3673	2.19722	0.3333	0	9.26464	0
12	2021	C30	1992	0.233433	4.01632	104507242	0.0503361	0.1019	0	0	0	0.030002	0	0	23.716	0.404872	0.0825571	0.652884	1.53167	0.195697	0.429628	0.277173	0.266951	3.4012	2.19722	0.3333	0	9.38513	0
12	2022	C30	1992	0.228157	24.9187	188756525	0.0581969	0.168804	0	0	0	0.0179317	0	0	23.9777	0.483645	0.0891465	0.904458	1.10563	0.0755529	0.434034	0.115171	0.23711	3.43399	2.07944	0.375	0	9.56514	0
14	2009	K70	1992	0.0766871	1.44653		0.193391	0.000244027	0	0	0	0.0285274	0	0	21.2783	0.719721	0.0487905	0.397691	2.51452	0.245638	0.0186456	1.22309	0.406061	2.89037	2.19722	0.4444	0	4.64439	0.000244027
14	2010	K70	1992	0.0794913	3.96991		0.0644785	0.000267986	0	0	0	0.0161611	0	0	21.1868	0.647875	0.0465933	0.551304	1.81388	0.0423921	0.0192048	0.0595163	0.383076	2.94444	2.19722	0.4444	0	4.58497	0.000545857
14	2011	K70	1992	0.431034	0.219231	100000	0.107669	0.000277458	0	0	0	0.00829713	0	0	21.3096	0.663812	0.0381646	0.823913	1.21372	-0.145974	0.0159309	-0.456148	0.377352	2.99573	2.19722	0.3333	0	5.17615	0.000288712
14	2012	K70	1992	0.339312		100000	0.184959	0.000216385	0	0	0	0.0198476	0	0	21.4266	0.686526	0.0173791	0.652283	1.53308	0.0457373	0.0132673	0.0537014	0.378937	3.04452	2.19722	0.3333	0	5.15329	0.000281062
14	2013	K70	1992	0.140252	35.07		0.107745	0.00181242	0	0	0	0.0130327	0	0	21.3613	0.649425	0.0179943	0.573781	1.74282	0.0392027	0.014854	0.338565	0.425007	3.09104	2.19722	0.3333	0	5.3799	0.00183903
14	2014	K70	1992	0.0419639	32.02		0.137368	0.000246703	0	0	0	0.00859892	0	0	21.5283	0.676601	0.0304076	0.520545	1.92106	-0.143933	0.0100842	-0.0924461	0.357038	3.13549	2.19722	0.3333	0	5.3799	0.000292141
14	2015	K70	1992	0.172637	12.4035		0.151104	0.00242268	0	0	0	0.00585041	0	0	21.4982	0.643892	0.0242377	0.361845	2.76362	0.0183802	0.0094729	-0.192651	0.465059	3.17805	2.19722	0.3333	0	5.22575	0.00242268
14	2016	K70	1992	0.166389	12.762		0.134099	0	0	0	0	0.00859205	0	0	21.3512	0.575952	0.0143968	0.355382	2.81387	0.237114	0.0106344	0.502267	0.495443	3.21888	2.19722	0.3333	0	5.0876	0
14	2017	K70	1992	0.300946	34.0655		0.290961	0.000297537	0	0	0	0.0113351	0	0	21.1474	0.476437	0.0064597	0.526536	1.8992	0.274311	0.0117288	-0.173363	0.437306	3.2581	2.19722	0.3333	0	5.04986	0
14	2018	K70	1992	0.176445			0.344038	0.00141871	0	0	0	0.0540888	0	0	21.3742	0.504366	0.0896943	0.674889	1.48172	-0.0616091	0.0080561	-0.302474	0.372201	3.29584	2.19722	0.3333	0	4.99721	0
14	2019	K70	1992	0.0942507	0.000545		0.194652	0.000178986	0	0	0	0.0539251	0	0	21.4025	0.515342	0.0165218	0.681461	1.46744	0.0164713	0.0071752	0.224096	0.375803	3.33221	2.19722	0.3333	0	5.03695	0
14	2020	K70	1992	0.0906208			0.0733192	0.0033192	0	0	0	0.0540129	0	0	21.6127	0.608096	0.0041464	0.772591	1.29435	0.106485	0.0104487	-0.20876	0.391036	3.3673	2.19722	0.3333	0	5.03044	0
14	2021	K70	1992	0.302216	34.02		0.126848	0.00798586	0	0	0	0.00855174	0	0	21.655	0.608645	0.0197039	0.807843	1.23786	-0.0285489	0.0097056	0.851127	0.401021	3.4012	2.07944	0.375	0	4.85203	0
14	2022	K70	1992	0.236566	0.457901		0.109801	0.00736919	0	0	0	0.0545769	0	0	21.8188	0.59228	0.0897168	0.705718	1.417	0.11786	0.0076376	0.189899	0.370824	3.43399	2.19722	0.3333	0	4.69135	0
16	2009	C39	1992	0.351031	7.44021	1.31933e+07	0.101548	0.0316286	6.55962	0	0	0.00961388	0	0	23.331	0.697358	0.012222	0.842261	1.18728	0.0216761	0.105665	0.0863348	0.285104	2.89037	1.94591	0.4286	0	7.84581	0.0330102
16	2010	C39	1992	0.120882	1.16176	2.61169e+07	-0.111059	0.0301733	6.66185	0	0	0.0118475	0	0	23.5246	0.743477	0.0067381	0.977225	1.02331	-0.026283	0.0903855	0.290551	0.275903	2.94444	1.94591	0.4286	0	9.92447	0.0330616
16	2011	C39	1992	0.137489	4.7733	4.1726e+07	-0.216153	0.0233733	6.06146	0	0	0.00509722	0	0	23.551	0.749408	0.001449	1.0676	0.936678	-0.0810629	0.105242	-0.052236	0.280537	2.99573	1.94591	0.4286	0	9.88959	0.0237389
16	2012	C39	1992		5.56036	7.94527e+07	-0.191216	0.0125792	5.57215	0	0	0.0028134	0	0	23.5304	0.743593	0.0027152	1.05733	0.945777	-0.0216897	0.11398	0.130737	0.275037	3.04452	1.94591	0.4286	0	9.94261	0.0135903
16	2013	C39	1992		26.0893	8.43435e+07	-0.151582	0.0155688	5.59471	0	0	0.00550747	0	0	23.4797	0.728132	0.0037048	1.02466	0.975934	0.14503	0.121227	0.0910071	0.28263	3.09104	1.94591	0.4286	0	9.93023	0.0174897
16	2014	C39	1992		5.17364	7.54011e+07	-0.121291	0.0471377	5.0689	0	0	0.00348698	0	0	23.5434	0.743884	0.003722	0.94023	1.06357	-0.0381651	0.106303	-0.0291526	0.310926	3.13549	1.94591	0.4286	0	9.84033	0.0477003
16	2015	C39	1992	0.167504	0.941615	7.14993e+07	-0.0606272	0.0137351	5.31812	0	0	0.0676098	0	0	23.3801	0.784184	-0.0822337	0.630277	1.5866	0.0904959	0.123751	-0.0529417	0.360871	3.17805	1.60944	0.6	1	9.82774	0.0139515
16	2016	C39	1992	0	33.9213	1.13351e+08	-0.0132923	0.0117585	5.0814	0	0	0.0646972	0	0	23.5707	0.807546	0.0058536	0.743671	1.34468	-0.0563782	0.0912816	0.103515	0.361664	3.21888	1.94591	0.4286	1	9.76365	0
16	2017	C39	1992	0.0632111	27.1807	1.78373e+08	-0.18231	0.00875214	5.22575	1	0	0.201674	0.693147	1	23.8828	0.652011	0.249343	0.867665	1.15252	-0.183128	0.0673708	0.538363	0.361077	3.2581	1.94591	0.4286	0	9.78819	0
16	2018	C39	1992	0.0329381	1.11996	2.59609e+08	-0.087205	0.0205311	5.65948	1	0	0.15885	1.60944	1	24.2193	0.713465	0.0236496	1.08916	0.918139	-0.0979178	0.0730702	0.477109	0.360885	3.29584	1.94591	0.4286	0	9.85035	0.0681241
16	2019	C39	1992	0.0392619	0.897563	1.20452e+09	-0.0265973	0.112954	6.40853	1	0	0.156151	1.79176	1	24.4748	0.766908	0.008864	1.02822	0.972553	-0.036254	0.0601418	0.194948	0.360885	3.33221	1.94591	0.4286	0	9.86713	0
16	2020	C39	1992	0.127986	1.29224	9.08546e+08	0.070695	0.123737	7.04403	1	0	0.00201995	1.79176	1	24.6328	0.78505	0.0116819	0.970442	1.03046	0.0035812	0.0637306	-0.0864906	0.365276	3.3673	1.94591	0.4286	0	9.75359	0
16	2021	C39	1992	0.07249	15.3096	1.35238e+09	-0.0227202	0.128415	6.74406	0	1	0.0167934	1.09861	1	24.409	0.744174	0.0179765	0.956298	1.0457	0.0202825	0.100573	-0.0247324	0.386823	3.4012	1.94591	0.4286	0	9.69511	0.135063
16	2022	C39	1992	0	4.07458	9.16335e+08	0.00600009	0.0903797	6.24804	0	1	0.0479773	0.693147	1	24.3613	0.777428	-0.0454524	0.996383	1.00363	-0.0138967	0.108217	-0.397069	0.384255	3.43399	1.94591	0.4286	0	9.5828	0
17	2014	C37	1992	0			0.0686518	0.00390303	0	0	0	0	0	0	17.7569	0.737887	0.0569751	0.018667	53.5712	0.0761522	0.0150314	-0.217774	0.200335	3.13549	2.19722	0.3333	0	3.89182	0.00456634
17	2015	C37	1992	0.0721501	0.759708		0.00478323	0.00743406	0	0	0	0.109061	0	0	17.6413	0.708077	-0.0021761	0.008184	122.189	-0.0660363	0.0219735	-0.193712	0.174259	3.17805	2.07944	0.375	1	3.98898	0.00743406
17	2016	C37	1992	0	3.64065		-0.0441089	0	0	0	0	0.0774204	0	0	17.8061	0.680489	0.0778648	0.01084	92.25	0.0117298	0.068942	-0.169715	0.187758	3.21888	2.07944	0.375	1	3.97029	0
17	2017	C37	1992	0.203355			-0.262553	0.011057	1.09861	0	0	0.045399	0	0	18.1136	0.743597	0.0247424	0.029523	33.8723	-0.0466501	0.0535769	-0.0315553	0.203362	3.2581	2.19722	0.3333	1	3.93183	0
17	2018	C37	1992	0.236295	19.51		-0.415364	0	0	0	0	0.0588945	0	0	18.1093	0.768162	-0.0256195	0.039789	25.1325	-0.129425	0.0478245	-0.12789	0.188353	3.29584	2.19722	0.3333	1	3.97029	0
17	2019	C37	1992	0.1228	17.7607		-0.449577	0	3.4012	0	0	0.0771921	0	0	17.9544	0.817616	-0.11493	0.034915	28.6413	-0.219849	0.0668143	-0.365986	0.188344	3.33221	2.19722	0.3333	1	4.07754	0
17	2021	C37	1992	0.299263	14.88	397876	-0.409324	0	0	0	0	0.0622791	0	0	18.394	0.753473	-0.0173401	0.067362	14.8452	0.160984	0.0353234	0.402088	0.192632	3.4012	2.19722	0.3333	1	4.11087	0
17	2022	C37	1992	0.0261233	0.80307	142982	-0.635818	-0.000101023	2.99573	0	0	0.0650088	0	0	19.8001	0.232612	-0.0322769	0.209871	4.76482	-0.658066	0.0058008	1.69151	0.347431	3.43399	2.19722	0.3333	0	4.14314	0
19	2009	C15	1992	0.0701878	0.84	666800	-0.0301839	0.0791124	1.79176	0	0	0.0573244	0	0	20.2506	0.413914	-0.0170782	0.471746	2.11978	0.0027519	0.190321	0.218532	0.526569	2.89037	2.19722	0.3333	0	6.08678	0.0794284
19	2010	C15	1992	0.131926	0.484899	1.86882e+06	-0.0399822	0.141872	1.79176	0	0	0.0248356	0	0	20.3054	0.433623	0.0140197	0.334034	2.9937	0.0079321	0.234819	0.247935	0.521443	2.94444	2.19722	0.3333	0	6.41346	0.15192
19	2011	C15	1992	0.0555864	39.8549	1800048	-0.041177	0.0373769	0.693147	0	0	0.0168224	0	0	20.7834	0.162047	0.0112102	0.640902	1.5603	-0.0176938	0.142008	0.38483	0.549771	2.99573	2.19722	0.3333	0	6.48158	0.0573468
19	2012	C15	1992	0.0755002	0.001554	3.25015e+06	-0.0728495	0.131956	1.60944	0	0	0.0277526	0	0	20.9246	0.177289	0.0648274	0.573156	1.74473	-0.0396032	0.130842	-0.023379	0.511124	3.04452	2.19722	0.3333	0	6.56808	0.132523
19	2013	C15	1992	0.146542	35.1332	8.57808e+06	-0.0580562	0.127981	2.3979	0	0	0.025464	0	0	21.0134	0.243113	0.0353287	0.644168	1.55239	-0.0089163	0.230594	0.410336	0.485506	3.09104	2.19722	0.3333	0	6.7093	0.128676
19	2014	C15	1992	0.0236742		6.43962e+06	-0.0780227	0.0403989	2.3979	0	0	0.023971	0	0	20.867	0.139418	0.0113406	0.495511	2.01812	0.0220361	0.344238	-0.160151	0.466337	3.13549	2.19722	0.3333	0	6.70196	0.0439017
19	2015	C15	1992	0.112066	0.221593	4.22984e+06	-0.0622866	0.0296731	2.3979	0	0	0.0427727	0	0	20.782	0.0974302	-0.0387893	0.224616	4.45204	-0.0433426	0.337984	-0.0812147	0.405071	3.17805	2.19722	0.3333	0	6.73815	0.0296792
19	2016	C15	1992	0.0366838	0.3	4.00065e+06	-0.0430553	0.0302674	2.07944	0	0	0.0679779	0	0	20.8875	0.109292	0.0805229	0.178274	5.60933	0.0523872	0.282564	-0.19171	0.366625	3.21888	2.19722	0.3333	0	6.64509	0
19	2017	C15	1992	0.0880282	35.74	2.99006e+06	-0.0584538	0.00548957	1.09861			0.0840246	0	0	20.7913	0.100182	-0.0544729			-0.0886732	0.293111	0.155017	0.36512	3.2581	2.19722	0.3333	0	6.53379	0
19	2018	C15	1992	0	0.150043	8.31116e+06	0.0185185	0.297716	2.07944	0	0	0.0793455	0	0	22.5903	0.329474	0.0851151	0.823681	1.21406	0.0462368	0.153524	33.0724	0.727276	3.29584	2.19722	0.3333	0	6.99942	0
19	2019	F51	1992	0.0773994	0.161392	1.22979e+07	0.00790175	0.0885984	1.94591	0	0	0.0666978	0	0	22.6365	0.31758	0.0580664	0.893372	1.11935	0.0280519	0.139488	0.0279959	0.727779	3.33221	2.19722	0.3333	0	7.08087	0
19	2020	F51	1992	0.0908816	72.7602	1.85034e+07	0.0351072	0.0487474	2.56495	0	0	0.00608559	0	0	22.7124	0.34396	0.0573358	0.844736	1.1838	0.0392	0.153596	0.0745519	0.732365	3.3673	2.19722	0.3333	0	7.12769	0
19	2021	F51	1992	0.106451	72.2539	1.58716e+07	0.00386684	0.0218397	2.30259	0	0	0.00251426	0	0	22.7605	0.387596	0.0582563	0.870357	1.14895	0.0574208	0.277436	-0.146826	0.732268	3.4012	2.19722	0.3333	0	7.15305	0.0301117
19	2022	F51	1992	0.021925	73.3225	8.77567e+06	0.0119492	0.0258063	1.09861	0	0	0.00252342	0	0	22.7303	0.350589	0.0553637	0.848141	1.17905	0.0714776	0.287762	-0.18017	0.735901	3.43399	1.79176	0.5	0	7.11964	0
20	2009	C39	1992	0.145138	0.21		-0.15298	0.0531958	0	0	0	0.0153537	0	0	20.4446	0.667058	0.0069045	0.444411	2.25017	-0.131667	0.276809	1.68352	0.532845	2.89037	1.79176	0.5	1	6.97635	0.0531958
20	2010	C39	1992	0.324851		200000	-0.0715968	0.0159694	0	0	0	0.0175099	0	0	20.4029	0.632778	0.0123793	0.468936	2.13249	0.078248	0.281892	0.466919	0.527227	2.94444	1.94591	0.4286	1	6.98286	0.0166116
20	2011	C39	1992	0.536193	10.8336		-0.11542	0.0246009	0	0	0	0.00622656	0	0	20.3204	0.58566	0.0148815	0.646976	1.54565	0.0720706	0.310555	0.174627	0.526737	2.99573	1.94591	0.4286	1	6.91175	0.0246009
20	2012	C39	1992	0.274725			-0.197643	0.014843	0.693147	0	0	0.0076687	0	0	20.34	0.588963	0.0048027	0.576688	1.73404	0.0270215	0.297432	-0.173431	0.528787	3.04452	1.94591	0.4286	1	6.96602	0.0154629
20	2013	C39	1992	0.37831	51.663	1652600	-0.330503	0.0146582	0	0	0	0.0160798	0	0	20.4104	0.62581	-0.009225	0.571287	1.75043	-0.0948295	0.267372	-0.134095	0.525608	3.09104	1.94591	0.4286	1	6.95368	0.0148738
20	2014	C39	1992	0.240964	51.9	4159795	-0.0968798	0.00623116	0			0.0106655	0	0	20.8741	0.758028	0.0081175			0.102768	0.160344	0.108514	0.524845	3.13549	1.94591	0.4286	1	6.96508	0.00886329
20	2015	C39	1992	0.141044	0.336216	1691800	-0.0505641	0.0246031	0	0	0	0.00977439	0	0	20.8674	0.72819	-0.003625	0.162133	6.16779	0.150206	0.0957649	-0.281193	0.535357	3.17805	1.94591	0.4286	1	6.71052	0.0246031
20	2016	C39	1992	0.0696379	43.0555	1.41989e+06	-0.181934	0.00557571	1.94591	0	0	0.0070354	0	0	20.2651	0.494528	0.0061066	0.126346	7.9148	-0.0295558	0.128929	0.239685	0.53964	3.21888	1.79176	0.5	1	6.84694	0
20	2017	C39	1992	0.166389	51.48	1.45119e+06	-0.178519	0.0159676	2.56495	0	0	0.00709273	0	0	20.2609	0.490804	0.0015439	0.187796	5.32493	0.0186154	0.13278	0.385796	0.540005	3.2581	1.79176	0.5	1	6.90073	0
20	2018	C39	1992	0.102459	51.55	3795820	-0.208324	0.0224507	1.94591	0	0	0.0049247	0	0	20.2405	0.475007	0.0052853	0.236845	4.22217	-0.0354802	0.304792	-0.257556	0.547925	3.29584	1.79176	0.5	1	6.92363	0
20	2019	C39	1992	0.210305	52.38	534380	-0.0583564	0.00500657	1.94591	0	0	0.00433025	0	0	20.2358	0.463615	0.0088691	0.236328	4.23141	0.121244	0.322764	0.13266	0.556394	3.33221	1.79176	0.5	1	6.90575	0
20	2020	C39	1992	0.0961538	50.87	2.72862e+06	-0.0831709	0.00597236	2.19722	0	0	0.00347503	0	0	20.2577	0.464384	0.0109992	0.26565	3.76436	0.0951278	0.308397	-0.0413206	0.53735	3.3673	1.79176	0.5	1	7.03174	0
20	2021	C39	1992	0.275989	53.7517	1.29773e+06	-0.200793	0.010271	1.94591	0	0	0.00284821	0	0	20.3076	0.479568	0.0111856	0.296782	3.36948	-0.0186743	0.28471	0.106787	0.53735	3.4012	1.79176	0.5	1	7.03262	0
20	2022	C39	1992	0.105152	4.39629	5.14782e+06	-0.111212	-0.00862	0	0	0	0.00562453	0	0	20.227	0.419243	0.0159649	0.286326	3.49253	0.135328	0.280776	-0.132151	0.53735	3.43399	1.94591	0.4286	1	5.94803	0
21	2009	C39	1994	0.133156	3.85003	4.71821e+06	-0.0534026	0.0433993	3.2581	0	0	0.0554257	0	0	22.4149	0.271815	0.0544951	0.423928	2.35889	0.0909478	0.240783	-0.0388581	0.611755	2.77259	2.19722	0.3333	1	9.54359	0.0448314
21	2010	C39	1994	0.0676361	1.85571	9.89133e+06	-0.0654021	0.073589	3.4012	0	0	0.0076568	0	0	22.6204	0.328237	0.0589246	0.377387	2.6498	0.0171654	0.200577	0.549501	0.612948	2.83321	2.19722	0.3333	0	9.76933	0.0738239
21	2011	C39	1994	0.133262	1.73056	5637600	-0.0768261	0.0384468	3.4012	0	0	0.0192004	0	0	23.059	0.582013	0.0258941	0.80873	1.23651	0.0164534	0.143165	-0.103081	0.594587	2.89037	2.19722	0.3333	0	9.83564	0.0446089
21	2012	C39	1994	0.169779	10.2984	5363536	-0.072319	0.0203172	3.2581	0	0	0.0274483	0	0	23.0438	0.59178	0.0008239	0.832037	1.20187	0.028272	0.123528	-0.119743	0.596126	2.94444	2.19722	0.3333	0	9.75725	0.028154
21	2013	C39	1994	0	53.3605	5683148	-0.034417	0.0234323	3.66356	0	0	0.00994824	0	0	23.3426	0.638573	0.0132905	0.845183	1.18318	0.0326994	0.0892309	-0.0829284	0.578016	2.99573	2.19722	0.3333	0	9.60784	0.0251518
21	2014	C39	1994	0.0673627	54.7038	7.36165e+06	-0.0519863	0.0375268	3.63759	0	0	0.00737602	0	0	23.394	0.649905	0.0113963	0.724345	1.38056	-0.0068574	0.0968815	0.0933961	0.55552	3.04452	2.19722	0.3333	0	9.7703	0.0376156
21	2015	C39	1994	0.107527	0.423682	6.91556e+07	-0.0517222	0.0518373	4.17439	0	0	0.000685252	0	0	23.3861	0.636919	0.0125511	0.533729	1.87361	0.0342082	0.147513	-0.0658197	0.553144	3.09104	2.19722	0.3333	0	9.92701	0.087492
21	2016	C39	1994	0.147113	0.480994	3.9498e+07	-0.0820388	0.0701834	4.55388	0	0	0.00739222	0	0	23.1843	0.547908	0.0171746	0.57762	1.73124	0.0304282	0.216667	-0.0190501	0.544289	3.13549	2.19722	0.3333	0	10.5129	0
21	2017	C39	1994	0.0696379	8.0237	1.06077e+08	-0.0109321	0.102866	4.15888	0	0	0.0123648	0	0	23.5326	0.642835	0.0405339	0.664631	1.50459	0.0433551	0.146887	-0.0570298	0.543298	3.17805	2.19722	0.3333	0	10.1116	0
21	2018	C39	1994	0.0401768	52.6579	4.24511e+08	0.00852486	0.0455605	4.60517	0	0	0.00694158	0	0	23.4957	0.576803	0.0346893	0.904564	1.1055	0.0263034	0.160491	0.130278	0.546246	3.21888	2.19722	0.3333	0	9.99761	0
21	2019	C39	1994	0.0610501	1.57176	9.7761e+07	-0.112299	0.0645363	4.81218	0	0	0.0082384	0	0	23.6385	0.615132	0.025652	0.630734	1.58546	-0.0541997	0.147366	-0.176651	0.53945	3.2581	2.19722	0.3333	0	10.2981	0
21	2020	C39	1994	0.0983929	2.76428	1.29427e+08	-0.0389393	0.104295	4.83628	0	0	0.0112063	0.693147	1	23.7976	0.629761	0.0475498	0.520248	1.92216	0.144328	0.154899	0.131839	0.48826	3.29584	2.07944	0.375	0	10.2055	0
21	2021	C39	1994	0.202885	43.0174	1.97752e+08	0.00965615	0.12991	5.1985	0	0	0.011194	0.693147	1	24.0209	0.575808	0.0342647	0.671359	1.48952	0.0320754	0.15746	0.101623	0.448646	3.33221	2.19722	0.3333	0	10.2005	0
21	2022	C39	1994	0.0459559	1.73802	8.16508e+07	-0.00926977	0.0686351	4.27667	0	0	0.011456	0.693147	1	24.0488	0.569897	0.0251099	0.854955	1.16965	0.0322043	0.151625	-0.0224328	0.440302	3.3673	2.19722	0.3333	0	9.78521	0
23	2009	E47	1993	0.560879			0.107	0.0171757	0	0	0	0.00321006	0	0	20.7958	0.708031	0.0238408	0.608353	1.64378	0.0809719	0.135445	0.45431	0.513422	2.83321	2.19722	0.3333	0	7.00941	0.0361724
23	2010	E47	1993				-0.00828475	0.00523672	0	0	0	0.00633499	0	0	20.6598	0.661815	0.0129637	0.60698	1.6475	0.135047	0.130937	0.178794	0.478223	2.89037	2.19722	0.3333	0	7.12125	0.00670185
23	2011	E47	1993	0.46145	14.54		-0.0662752	0.0160999	0	0	0	0.00489112	0	0	20.8127	0.684301	0.0089565	0.763067	1.3105	0.0354792	0.110524	-0.129909	0.476861	2.94444	2.19722	0.3333	0	7.10496	0.016408
23	2012	C30	1993	0.0754527	1.17		-0.0858817	-0.00957914	0	0	0	0.00686861	0	0	20.9213	0.665814	0.0044375	0.763898	1.30908	-0.0662435	0.100228	0.0972328	0.465184	2.99573	2.19722	0.3333	0	7.15773	0.0299634
23	2013	C30	1993	0.221361	42.49	80000	0.000248932	0.0108542	0	0	0	0.00906168	0	0	21.0196	0.691395	0.0092221	0.664724	1.50438	0.0217842	0.0912143	0.218224	0.473057	3.04452	2.19722	0.3333	0	7.11721	0.0126827
23	2014	C30	1993	0.213276	30.13	132599	-0.034574	0.0195485	0	0	0	0.00991235	0	0	21.1112	0.711966	0.0106895	0.45275	2.20872	-0.0169674	0.0834965	0.0213333	0.490434	3.09104	2.19722	0.3333	0	7.12448	0.0207199
23	2015	C30	1993	0.265722	0.035961	517636	-0.0508516	0.00582968	0			0.00650995	0	0	21.1717	0.714821	0.0175231			0.0188214	0.0756032	-0.0499389	0.426447	3.13549	2.19722	0.3333	0	7.11721	0.00638317
23	2016	C30	1993	0.244632	32.4532	1.71611e+06	-0.0580489	0.00420753	0	0	0	0.00706088	0	0	21.138	0.699066	0.0102788	0.276946	3.61081	0.046891	0.0594836	-0.0268295	0.459301	3.17805	2.19722	0.3333	0	7.0639	0
23	2017	C30	1993	0.17753	31.2886	1.95179e+07	0.090149	0.0284503	0	0	0	0.00654191	0	0	21.3919	0.754666	0.0165564	0.451608	2.21431	0.127575	0.0708047	0.217065	0.423886	3.21888	2.07944	0.375	0	7.02376	0
23	2018	C30	1993	0.186741		4.14961e+06	0.10481	0.0211471	0	0	0	0.00583498	0	0	21.565	0.781529	0.0164492	0.648703	1.54154	0.0519817	0.0612637	0.310888	0.423814	3.2581	2.07944	0.375	0	6.9921	0
23	2019	C30	1993	0.13587	6.47751	7.77894e+06	0.0513234	0.0262344	0	0	0	0.0112298	0	0	21.6473	0.767842	0.0308141	0.673438	1.48492	0.0476157	0.0696193	0.136042	0.437863	3.29584	2.19722	0.3333	1	6.98472	0
23	2020	C30	1993	0.143796	30.46	1.47711e+06	-0.0896471	0.00197517	3.80666	0	0	0.013166	0	0	21.5683	0.739688	0.0092261	0.58439	1.71118	0.038118	0.0631956	-0.0258683	0.517147	3.33221	2.19722	0.3333	1	6.89163	0
23	2021	C30	1993	0.289174	42.39	535656	0.0819638	0.00896208	2.83321	0	0	0.0239864	0	0	21.4956	0.741733	-0.0116475	0.620039	1.6128	0.0655857	0.0651866	-0.170093	0.538406	3.3673	2.19722	0.3333	1	6.92854	0
23	2022	C30	1993	0.234292	38.137	1.50635e+06	0.164983	0.00138826	2.30259	0	0	0.1065	0	0	21.1382	0.835406	-0.154161	0.47684	2.09714	-0.0727549	0.0547266	-0.754683	0.431161	3.4012	2.19722	0.3333	1	6.30079	0
25	2009	S90	1993	0.469208			0.0124355	0.00125845	2.07944	0	0	0.00530599	0	0	20.2314	0.680975	0.0132517	0.23771	4.20681	0.0432964	0.297757	-0.321714	0.675603	2.83321	2.19722	0.3333	0	6.57786	0.00135202
25	2010	F51	1993				0.0226207	0.00103208	1.60944	0	0	0.00563577	0	0	20.2117	0.666757	0.0064776	0.272285	3.67262	0.0119155	0.289215	-0.107073	0.670327	2.89037	2.07944	0.375	0	6.48158	0.00111491
25	2011	F51	1993	0.389105	0.047245		0.00900897	0.00220417	2.48491	0	0	0.00445425	0	0	20.1624	0.647128	0.0021366	0.388607	2.5733	-0.0258259	0.288436	0.0438302	0.680717	2.94444	2.19722	0.3333	0	6.39526	0.0038739
25	2012	F51	1993	0.274424			0.0639639	0.00603527	0.693147	0	0	0.0045337	0	0	20.2846	0.688234	0.0015991	0.395434	2.52887	-0.0120271	0.241989	0.0405685	0.671953	2.99573	2.19722	0.3333	0	6.35957	0.0540095
25	2013	F51	1993	0.777202	66.22		0.0666055	-0.00579288	1.60944	0	0	0.00442198	0	0	20.368	0.709393	0.0044847	0.317263	3.15196	-0.0037513	0.213936	0.159866	0.691805	3.04452	2.19722	0.3333	0	6.35957	0.0483237
25	2014	F51	1993	0.148957			0.0297218	0.147534	1.94591	0	0	0.00406568	0	0	20.508	0.749071	0.0113661	0.315617	3.1684	0.0077074	0.177161	-0.0446691	0.682529	3.09104	2.19722	0.3333	0	6.2672	0.14798
25	2015	F51	1993	0.203978	0.390021	371850	0.0272627	0.182852	2.07944	0	0	0.0144702	0	0	20.8791	0.248214	0.0432792	0.072449	13.8027	0.0690381	0.116871	-0.346807	0.758284	3.13549	2.19722	0.3333	0	6.24804	0.183522
25	2016	F51	1993	0.182415	0.440315		0.0226907	0	0.693147	0	0	0.0140249	0	0	20.8964	0.235883	0.0234282	0.102948	9.71361	0.0486753	0.108685	0.0675411	0.74873	3.17805	2.19722	0.3333	0	6.20254	0
25	2017	F51	1993	0.21645	0.50597	25753.2	-0.00436838	0.0261402	2.63906	0	0	0.0118731	0	0	21.0621	0.28881	0.0507512	0.168098	5.94892	-0.0014915	0.0857233	0.070924	0.738177	3.21888	2.19722	0.3333	0	5.76832	0
25	2018	F51	1993	0.0716675	71.3818	3482.07	-0.00359013	0.0221473	2.99573	0	0	0.0153857	0	0	21.2291	0.337101	0.056271	0.209841	4.76551	-0.0039649	0.0679457	0.192956	0.718726	3.2581	2.07944	0.375	0	5.82008	0
25	2019	F51	1993	0.103914	1.02209	276907	-0.0175659	0.0746781	3.09104	0	0	0.0762598	0	0	21.2215	0.186276	0.132447	0.186516	5.36146	0.0479476	0.0650875	0.378608	0.678704	3.29584	2.19722	0.3333	0	5.78383	0
25	2020	F51	1993	0.153767	64.5331	1.52208e+06	0.0288628	0.104326	2.77259	0	0	0.0775805	0	0	21.2588	0.189527	0.0359578	0.240365	4.16033	0.0638624	0.0697342	-0.256804	0.64743	3.33221	2.19722	0.3333	0	5.71043	0
25	2021	F51	1993	0.172058	13.32	2.92378e+06	0.0186107	0.0806982	0	0	0	0.0704046	0	0	21.3437	0.216415	0.0740187	0.290207	3.44581	0.0680838	0.058849	0.198155	0.62823	3.3673	2.19722	0.3333	0	5.69709	0
25	2022	F51	1993	0.170455	0.581761	6.57504e+06	-0.00307153	0.0775853	0	0	0	0.0284221	0	0	21.5262	0.257972	0.0397488	0.299433	3.33965	-0.0232828	0.0460073	0.647243	0.573716	3.4012	2.19722	0.3333	0	5.7589	0
26	2009	C35	1993	0.0391236	4.85802	803000	-0.0308326	0.0379966	1.79176	0	0	0.00874071	0	0	21.1446	0.517553	0.0477218	0.611186	1.63616	0.0544777	0.170455	0.138983	0.512765	2.83321	2.19722	0.3333	0	7.77444	0.038206
26	2010	F52	1993	0.0443853	4.636	5.64726e+06	-0.019586	0.0310374	2.30259	0	0	0.00471035	0	0	21.6138	0.47156	0.0474784	0.641941	1.55777	-0.0404203	0.103319	0.439112	0.500104	2.89037	2.19722	0.3333	0	8.09132	0.0409502
26	2011	F52	1993	0.0793021	2.38281	4.00672e+06	-0.0446648	0.0617567	2.77259	0	0	0.00979157	0	0	21.7865	0.518694	0.0597336	0.67221	1.48763	-0.14141	0.056167	0.438185	0.521346	2.94444	2.19722	0.3333	0	8.38936	0.0618237
26	2012	F52	1993	0.371156	2.901	5.17613e+06	-0.0490288	0.0401355	2.48491	0	0	0.0132018	0	0	21.9253	0.564416	0.0371745	0.809089	1.23596	0.0137812	0.0955287	0.180749	0.486451	2.99573	2.19722	0.3333	0	8.52059	0.0401648
26	2013	F52	1993	0.0537346	1.64	3.61059e+06	-0.0401916	0.035555	2.83321	0	0	0.0140865	0	0	21.9927	0.56759	0.037797	0.745887	1.34069	0.0222124	0.0862362	0.0263014	0.475291	3.04452	2.07944	0.375	0	8.53935	0.03576
26	2014	F52	1993	0.0983768	0.844648	10344542	-0.0659656	0.0521746	3.4012	0	0	0.00286942	0	0	22.0201	0.552603	0.0404915	0.639716	1.56319	0.0790615	0.0885052	0.0562739	0.450892	3.09104	2.19722	0.3333	0	8.62047	0.0521892
26	2015	F52	1993	0.454287	1.53848	1.08896e+07	-0.0439926	0.0628828	2.19722	0	0	0.00758055	0	0	22.1694	0.457733	0.0308797	0.552627	1.80954	0.0933053	0.0852385	-0.0353696	0.441168	3.13549	2.19722	0.3333	0	8.62371	0.0629759
26	2016	F52	1993	0.0556793	4.02903	1.72345e+07	-0.0296433	0.0437034	3.3322	0	0	0.00754134	0	0	22.1108	0.406989	0.0267525	0.599884	1.66699	0.1138	0.152614	-0.0532325	0.433397	3.17805	2.19722	0.3333	0	8.57376	0.0446807
26	2017	F52	1993	0.0611247	38.6005	1.75083e+07	-0.0229661	0.0315205	1.38629	0	0	0.0111399	0	0	21.9986	0.310582	0.0376064	0.635928	1.57251	0.157818	0.146293	0.117555	0.446066	3.21888	2.19722	0.3333	0	8.58709	0
26	2018	F52	1993	0.304613	3.13197	1.93756e+07	-0.031917	0.0410147	2.63906	0	0	0.0140981	0	0	22.0041	0.286011	0.0512112	0.905765	1.10404	0.0921267	0.118246	0.0163311	0.489574	3.2581	2.19722	0.3333	0	8.54908	0
26	2019	F52	1993	0.13624	36.8174	1.84289e+07	-0.0307662	0.0461327	3.04452	0	0	0.0102425	0	0	22.0479	0.294179	0.058666	0.677552	1.4759	0.118274	0.096784	0.0893294	0.413096	3.29584	2.19722	0.3333	0	8.51599	0
26	2020	F52	1993	0.0876808	0.604759	3.06341e+07	-0.0561422	0.0354651	2.99573	0	0	0.0146542	0	0	22.1142	0.303269	0.0756133	0.704866	1.41871	0.0941124	0.087773	0.145572	0.426276	3.33221	2.19722	0.3333	0	8.49719	0
26	2021	F52	1993	0.265152	0.30027	2.34762e+07	-0.0468194	0.0508529	2.77259	0	0	0.0245409	0	0	22.1368	0.266957	0.0954229	0.713434	1.40167	0.133132	0.0850234	0.235727	0.42308	3.3673	2.19722	0.3333	0	8.53326	0
26	2022	F52	1993	0.170721	0.227163	1.86482e+07	-0.0378892	0.0277216	2.89037	0	0	0.0206371	0	0	22.1384	0.238204	0.0648251	0.809837	1.23482	0.11567	0.0885635	-0.169657	0.455574	3.4012	2.19722	0.3333	0	8.37124	0
27	2009	D44	1993	0.0844951	1.85423	5.63967e+06	-0.0382164	0.0576315	0	0	0	0.027921	1.09861	1	24.1328	0.481501	0.077726	0.886976	1.12743	0.100793	0.447045	0.0700709	0.739263	2.83321	2.19722	0.3333	0	4.91998	0.0578873
27	2010	D44	1993	0.171233	1.68481	40000	-0.0360137	0.0368286	1.38629	2	0	0.0242285	1.79176	1	24.093	0.435322	0.0544822	0.948491	1.05431	0.0877614	0.477988	0.0944832	0.738304	2.89037	2.19722	0.3333	0	4.84419	0.0424724
27	2011	D44	1993	0.323176	74.7093	1.11207e+06	-0.0140674	0.0900716	1.79176	0	0	0.022095	1.94591	1	24.1735	0.462982	0.0390514	1.02601	0.974652	0.100823	0.452824	0.15422	0.741663	2.94444	2.19722	0.3333	0	8.17329	0
27	2012	D44	1993	0.118694	75.0062	9429263	-0.00287612	0.0459263	1.38629	0	0	0.0105619	1.60944	1	24.2002	0.457686	0.0355881	1.05696	0.946113	0.0815396	0.41728	-0.108329	0.742169	2.99573	2.19722	0.3333	0	8.13212	0.0464582
27	2013	D44	1993	0.0515464	48.3038	3.64754e+06	-0.0326389	0.0473979	0.693147	0	0	0.00962425	0.693147	1	24.2316	0.435835	0.0528231	1.04901	0.953276	0.0687104	0.41204	-0.0372374	0.736257	3.04452	2.19722	0.3333	0	8.15104	0.0489563
27	2014	D44	1993	0.0450045	26.3928	1.22206e+07	-0.0203289	0.0533813	2.30259	0	0	0.0131695	0	0	24.3724	0.470503	0.0650409	0.92062	1.08622	0.082987	0.379115	0.0125709	0.738617	3.09104	2.19722	0.3333	0	8.22202	0.0642923
27	2015	D44	1993	0.262192	0.516463	5.90032e+07	-0.00507467	0.123034	2.83321	0	0	0.0158205	0	0	24.7849	0.571742	0.0426426	0.91948	1.08757	0.0660505	0.315422	-0.110032	0.760875	3.13549	2.19722	0.3333	0	8.47741	0.198347
27	2016	D44	1993	0.159744	28.9319	3.64609e+07	-0.00971088	0.110793	4.07754	1	0	0.0219014	0.693147	1	24.8319	0.592068	0.0236549	0.961935	1.03957	0.0452305	0.334792	0.0169029	0.760875	3.17805	2.19722	0.3333	0	8.58167	0.113136
27	2017	D44	1993	0.205339	76.4581		-0.024197	0.143731	4.29046	1	0	0.0141177	0.693147	1	25.0701	0.679887	0.012239	1.00912	0.990965	0.0366028	0.393987	0.373538	0.762563	3.21888	2.19722	0.3333	0	8.67334	0.164954
27	2018	D44	1993	0.116144	76.4597	7100000	-0.0282019	0.0948023	4.43082	1	0	0.0104423	0.693147	1	25.1668	0.676944	0.0088277	1.08507	0.921597	0.0491227	0.407192	0.19179	0.769691	3.2581	2.19722	0.3333	0	8.80222	0.0971985
27	2019	D44	1993	0.347913	30.922	5.79647e+07	-0.0280382	0.11478	4.57471	0	1	0.0049602	0.693147	1	25.2888	0.650566	0.0201907	1.10288	0.90672	0.0541036	0.371899	0.12358	0.769691	3.29584	2.19722	0.3333	0	8.84434	0.133017
27	2020	D44	1993	0.0777001	27.9134	6.12501e+07	-0.0431656	0.142299	4.23411	0	1	0.0129896	0.693147	1	25.46	0.633064	0.0406089	1.12731	0.88707	0.05429	0.309359	-0.0174136	0.758463	3.33221	2.19722	0.3333	0	8.90707	0.156718
27	2021	D44	1993	0.369375	48.7694	1.96093e+07	-0.0664308	0.103738	5.00395	0	0	0.0102624	0.693147	1	25.6023	0.622932	0.0171812	1.09176	0.915957	0.0327543	0.437597	0.543403	0.740019	3.3673	2.19722	0.3333	0	9.45783	0.1161
27	2022	D44	1993	0.136893	75.4634	3.91753e+07	-0.0717417	0.0834741	4.93447	0	0	0.0110481	0	0	25.6739	0.615474	0.01813	1.20532	0.829657	0.0681316	0.419748	0.188636	0.751456	3.4012	2.19722	0.3333	0	9.50241	0
28	2009	C27	1993	0.0834725	9.52522	7.59678e+06	0.000909823	0.0260796	2.56495	0	0	0.00809048	0	0	22.3783	0.832209	0.0444655	0.447669	2.2338	0.0517523	0.0800193	0.309746	0.4731	2.83321	2.19722	0.3333	0	8.1747	0.0584216
28	2010	F51	1993	0	52.8215	8.22174e+06	0.0340444	0.03237	2.70805	1	0	0.00281354	0.693147	1	22.5649	0.820599	0.0457917	0.451227	2.21618	0.0678886	0.0780996	0.193105	0.481483	2.89037	2.19722	0.3333	0	8.33974	0.0584626
28	2011	F51	1993	0.0650477	52.024	1.35779e+07	-0.073472	0.0308511	2.83321	1	0	0.00221053	0.693147	1	22.76	0.813874	0.0469227	0.646219	1.54746	0.0296534	0.0782283	0.158133	0.511587	2.94444	2.19722	0.3333	0	8.30894	0.0340986
28	2012	F51	1993	0.199124	7.19322	5.72278e+07	-0.0856367	0.024941	2.63906	1	0	0.00650914	0.693147	1	22.9528	0.802164	0.0570326	0.551967	1.8117	0.0348495	0.0742792	0.19044	0.481056	2.99573	2.07944	0.375	0	8.33591	0.0283564
28	2013	F51	1993	0.0746269	3.3278	2.34654e+07	-0.136389	0.0156704	2.83321	0	1	0.00576155	0	0	23.1264	0.790499	0.0524935	0.524223	1.90759	0.0420539	0.0693388	0.176979	0.489796	3.04452	2.07944	0.375	0	8.36171	0.0176661
28	2014	F51	1993	0.0761905	6.65944	3.15349e+07	-0.174291	0.0308644	2.30259	0	1	0.00298603	0	0	23.275	0.621854	0.0560845	0.592038	1.68908	-0.0621015	0.0581153	0.12995	0.584065	3.09104	2.19722	0.3333	0	8.43251	0.0311887
28	2015	F51	1993	0	60.2187	3.40257e+07	-0.124868	0.014099	2.07944			0.00661899	0	0	23.3049	0.578883	0.0604553			0.0792821	0.0816602	0.0851123	0.593656	3.13549	2.19722	0.3333	0	8.36869	0.0155753
28	2016	F51	1993	0.0532623	57.8825	3.40007e+07	-0.014613	0.0183319	1.94591	0	0	0.00547669	0	0	23.7826	0.581754	0.074245	0.663588	1.50696	0.0690922	0.0228506	0.586897	0.570858	3.17805	2.07944	0.375	0	9.96138	0.0289788
28	2017	F51	1993	0.141693	5.72593	2.6854e+07	-0.0231291	0.00950297	2.30259	0	0	0.00493061	0	0	23.8298	0.55569	0.0529929	0.65268	1.53214	0.0575238	0.0246921	0.0003685	0.62293	3.21888	1.94591	0.4286	0	10.0204	0.0120914
28	2018	F51	1993	0.0779018	65.1554	3.00984e+07	-0.0481283	0.0111666	2.70805	0	0	0.00854293	0	0	24.0882	0.519335	0.0525971	0.928387	1.07714	0.045717	0.0210137	0.0450459	0.628802	3.2581	2.19722	0.3333	0	10.1195	0
28	2019	F51	1993	0.163666	68.5848	4.92992e+07	0.00935653	0.00829124	2.63906	0	0	0.00530685	0	0	24.2354	0.541779	0.0475323	0.935755	1.06866	0.0596753	0.0182753	0.206931	0.662353	3.29584	2.3979	0.3636	0	10.2127	0.011855
28	2020	F51	1993	0.0933707	66.3618	6.55681e+07	0.00827308	0.00850987	2.3979	0	0	0.00184487	0	0	24.402	0.573461	0.0470845	0.97043	1.03047	0.0379534	0.0215735	0.146096	0.645054	3.33221	2.3979	0.3636	0	10.5529	0.0877049
28	2021	F51	1993	0.133103	63.5938	7.59009e+07	-0.0100156	0.00932993	3.3322	0	0	0.0050875	0	0	24.4794	0.57876	0.0370885	1.08317	0.923216	0.0386872	0.0203027	0.145992	0.630744	3.3673	2.30259	0.4	0	10.5812	0.0121325
28	2022	F51	1993	0.0505051	65.5409	8.00693e+07	-0.01079	0.00741521	2.99573	0	0	0.00473468	0	0	24.4755	0.54372	0.041493	1.17035	0.854442	0.0600818	0.0199483	0.0743928	0.634364	3.4012	2.30259	0.4	0	10.5789	0.010484
29	2009	K70	1993	0.748752			0.254472	0.000577271	0	0	0	0.00589969	0	0	21.9355	0.638325	0.0071861	0.376069	2.65909	-0.122616	0.0197207	0.062573	0.642829	2.83321	2.19722	0.3333	0	7.55224	0.000577368
29	2010	K70	1993	0.353669	0.048305		0.171605	0.00163286	0	0	0	0.0113947	0	0	21.9409	0.615344	0.025154	0.512306	1.95196	-0.0529881	0.0190958	0.361077	0.641986	2.89037	2.19722	0.3333	0	7.52941	0.0016691
29	2011	K70	1993	0.858369	63.7085		0.093991	0.00227289	0	0	0	0.0157597	0	0	21.8976	0.567289	0.0305959	0.656882	1.52234	0.0355841	0.0188245	0.0052303	0.640818	2.94444	2.19722	0.3333	0	7.48773	0.00230272
29	2012	K70	1993	0.23622	0.292767		0.111982	0.00203814	0	0	0	0.00403354	0	0	22.035	0.594074	0.0307545	0.604312	1.65477	0.0073826	0.0170236	0.0036561	0.645979	2.99573	2.19722	0.3333	0	7.48268	0.00206507
29	2013	K70	1993	0.0623441	63.5512		0.160377	-0.000402278	0	0	0	0.0191775	0	0	22.1619	0.588383	0.0575988	0.691078	1.44701	0.0462513	0.0144043	1.05454	0.641343	3.04452	2.19722	0.3333	0	7.45934	0.00163734
29	2014	K70	1993	0.206356	0.194399		0.106644	0.000709694	0	0	0	0.0276749	0	0	22.1992	0.535301	0.0693949	0.495678	2.01744	0.0736354	0.012416	0.0074787	0.672335	3.09104	2.19722	0.3333	0	7.51698	0.000715551
29	2015	K70	1993	0.256849	0.002303		0.146393	0.00111047	0	0	0	0.0135176	0	0	22.1536	0.472851	0.0703841	0.294936	3.39056	0.262479	0.0124916	0.0145637	0.652617	3.13549	2.19722	0.3333	0	7.48717	0.00111875
29	2016	K70	1993	0.0608643	0.22		0.0923752	0.000424055	0			0.0106244	0	0	22.0545	0.335385	0.0782109			0.13913	0.0120276	0.0872058	0.651396	3.17805	2.19722	0.3333	0	7.58528	0
29	2017	K70	1993	0.151592	64.7906	59611.1	0.0936834	0.000211944	0			0.0264042	0	0	22.1069	0.323178	0.0475693			-0.0044623	0.00951	-0.427764	0.651396	3.21888	2.19722	0.3333	0	7.55591	0
29	2018	K70	1993	0.155039	1.24066	10243	0.071922	0	0			0.0428623	0	0	22.2635	0.314014	0.115531			0.227731	0.0072711	0.616143	0.651396	3.2581	2.19722	0.3333	0	7.57763	0
29	2019	K70	1993	0.132392	1.24	1.16813e+06	0.0695419	0.0046719	0			0.0499782	0	0	22.3145	0.282033	0.113037			0.122943	0.0062167	0.171734	0.651396	3.29584	2.19722	0.3333	0	7.56268	0
29	2020	K70	1993	0.0550358	0.230004	3.37077e+06	0.0171427	0.000141048	0	0	0	0.0384744	0	0	22.32	0.259237	0.0588961	0.619479	1.61426	0.0577616	0.0056797	-0.36635	0.640832	3.33221	2.3979	0.2727	0	7.41938	0
29	2021	K70	1993	0.196014	6.434	1.66948e+06	0.0526902	0.000340807	0	0	0	0.0522685	0	0	22.545	0.316242	0.0391387	0.671524	1.48915	-0.195059	0.0038691	-0.182178	0.646744	3.3673	2.19722	0.3333	0	7.36391	0.0914785
29	2022	K70	1993	0.0743218	62.1326	559803	0.0656945	0.000114942	0	0	0	0.0229085	0	0	22.4619	0.246623	0.0251977	0.402542	2.48421	-0.11877	0.0037656	-0.519693	0.639693	3.4012	2.07944	0.375	1	5.6204	0
30	2013	C41	1993	0.275989	20.6315	2.15678e+07	-0.0677594	0.317377	3.66356	0	0	0	0	0	22.6848	0.402571	0.165489	0.927246	1.07846	-0.0105348	0.194331		0.715943	3.04452	2.07944	0.375	0	8.75951	0.367698
30	2014	C36	1993	0.257511	67.1832	5.81414e+07	-0.0578728	0.00968045	4.23411	0	0	0.00645828	0	0	22.7072	0.345046	0.0935113	0.727372	1.37481	0.0494923	0.18929	-0.04166	0.673514	3.09104	2.07944	0.375	0	8.75526	0.0206727
30	2015	C36	1993	0.316456	45.7518	1.83438e+07	-0.065222	-0.0288139	3.80666	0	0	0.0155458	0	0	22.8133	0.343888	0.0683679	0.698229	1.4322	0.041266	0.219005	-0.135429	0.669591	3.13549	2.19722	0.3333	0	8.86503	0.0406867
30	2016	C36	1993	0.286533	6.04007	9.54436e+07	-0.0398608	0.0445948	3.04452	0	0	0.0152998	0	0	22.9286	0.3635	0.0788676	0.64154	1.55875	0.0662157	0.190878	0.352169	0.65405	3.17805	2.19722	0.3333	0	8.85009	0
30	2017	C36	1993	0	70.1696	5.32378e+07	-0.0320591	0.0349196	4.09434	0	0	0.0093582	0	0	23.0616	0.389791	0.08426	0.719767	1.38934	0.0446624	0.171109	0.228161	0.65881	3.21888	2.19722	0.3333	0	8.84908	0
30	2018	C36	1993	0.0395413	6.29362	5.93731e+07	-0.0158643	0.0550909	3.71357	0	0	0.00425144	0	0	23.1813	0.389844	0.079257	1.04043	0.96114	0.0292828	0.190678	0.0916515	0.686647	3.2581	2.19722	0.3333	0	8.93063	0
30	2019	C36	1993	0.183959	44.1216	5.08733e+07	0.134684	0.0409384	3.4012	0	0	0.00581228	0	0	23.2821	0.423117	0.0717999	0.923178	1.08321	0.0283393	0.181549	0.2816	0.690514	3.29584	2.19722	0.3333	0	8.9153	0
30	2020	C36	1993	0.0631114	74.9773	7.02961e+07	0.174736	0.0486483	4.06044	0	0	0.00671014	0	0	23.3947	0.427812	0.0663548	0.750925	1.33169	0.0412769	0.170371	0.104297	0.705103	3.33221	2.19722	0.3333	0	8.90883	0
30	2021	C36	1993	0.20269	60.7963	9.59122e+07	0.143097	0.0432331	3.3322	0	0	0.00827996	0	0	23.422	0.427218	0.0530893	0.759503	1.31665	0.121686	0.201325	0.154298	0.685966	3.3673	2.19722	0.3333	0	8.94833	0.0482131
30	2022	C36	1993	0.0605816	4.39179	8.28744e+07	0.13182	0.0377459	3.85015	0	0	0.0180132	0	0	23.4484	0.44487	0.0311067	1.04158	0.960077	0.0184716	0.192162	-0.0200875	0.685966	3.4012	2.19722	0.3333	0	8.99814	0
31	2009	K70	1993	0.0764721	2.22735	673360	0.0429291	0.00499931	0.693147	0	0	0.0375074	0	0	23.3101	0.513593	0.03366	0.488641	2.04649	0.0059262	0.0203954	0.852644	0.528423	2.83321	2.19722	0.3333	0	7.32185	0.00506436
31	2010	K70	1993	0.26687	53.5907	673360	0.0761316	0.00111248	0.693147	0	0	0.00773227	0	0	23.7276	0.696077	0.033149	0.796058	1.25619	-0.178107	0.0123715	0.0496802	0.557851	2.89037	2.19722	0.3333	0	7.43367	0.0241436
31	2011	K70	1993	0.0981595	1.64183	3.13836e+06	0.225306	0.00416296	1.38629	0	0	0.00210517	0	0	24.2077	0.781679	0.027761	1.00697	0.993079	-0.074023	0.0052362	1.62166	0.576827	2.94444	2.19722	0.3333	0	7.54274	0.0177288
31	2012	K70	1993	0.186418	2.82822	773360	0.240942	0.00223852	1.60944	0	0	0.00405769	0	0	24.274	0.782565	0.0201798	0.990539	1.00955	0.0758739	0.0125447	0.433818	0.540936	2.99573	2.19722	0.3333	0	7.80057	0.0275919
31	2013	K70	1993	0.173139	0.33868	7.27157e+06	0.250089	-0.00809802	1.60944	0	0	0.0020775	0	0	24.4271	0.779069	0.0243683	1.05843	0.944796	-0.0808296	0.0145638	0.281156	0.533717	3.04452	2.07944	0.375	0	7.83992	0.00276397
31	2014	K70	1993	0.20829	1.25671	778250	0.251237	-0.00121361	2.30259	0	0	0.000853606	0	0	24.5587	0.769711	0.0207747	0.908236	1.10103	-0.0445208	0.0126822	-0.111784	0.535183	3.09104	2.19722	0.3333	0	7.92769	0.0209755
31	2015	K70	1993	0.164339	1.38994	9290000	0.271271	0.00347314	2.63906	0	0	0.00286997	0	0	24.7364	0.79961	0.0197027	0.793499	1.26024	-0.0328302	0.0102469	0.493175	0.505182	3.13549	2.19722	0.3333	0	7.95823	0.00432859
31	2016	K70	1993	0.197628	50.0688	3.50561e+06	0.309049	0.00309303	2.48491	0	0	0.00557991	0	0	24.8387	0.815795	0.0228726	0.926083	1.07982	0.111585	0.0102569	0.335245	0.504723	3.17805	1.94591	0.4286	0	8.04623	0.00383151
31	2017	K70	1993	0.380952	50.2611	2.74317e+06	0.31035	-0.00178211	2.48491			0.00558746	0	0	25.0507	0.844959	0.0253209			0.0226767	0.0075042	-0.220959	0.515311	3.21888	2.19722	0.3333	0	8.1038	0
31	2018	K70	1993	0.330657	3.79557	1.15125e+07	0.312913	0.000656386	2.77259	0	0	0.00288016	0	0	25.236	0.849079	0.0240154	1.0569	0.946159	-0.0204434	0.0060168	0.005499	0.534419	3.2581	2.19722	0.3333	0	8.35185	0.00254398
31	2019	K70	1993	0.193013	78.951	2.90018e+07	0.215748	0.0261838	2.48491	0	0	0.000814269	0	0	25.9337	0.767767	0.0270115	1.03756	0.963801	0.0221909	0.0230586	1.39289	0.798385	3.29584	2.07944	0.375	0	9.15504	0.0367549
31	2020	K70	1993	0.107158	71.3843	6.88867e+07	0.081981	0.00885343	1.60944	0	0	0.0095117	0	0	26.0209	0.771622	0.0058619	1.06012	0.943292	0.0491021	0.0202519	0.137885	0.792243	3.33221	2.3979	0.3636	0	9.23825	0.0179807
31	2021	K70	1993	0.259307	51.6901	2.93851e+07	0.0671761	0.0127721	2.19722	0	0	0.0104941	0	0	26.0833	0.755127	0.00372	1.08092	0.925136	-0.0397887	0.0174628	0.108445	0.782935	3.3673	2.3979	0.3636	0	9.22877	0.0144348
31	2022	K70	1993	0.170036	8.91941	5.81448e+07	0.0717575	0.00738234	0	0	0	0.00968522	0	0	26.0913	0.778465	-0.0104066	1.15834	0.863303	0.0126401	0.0164145	-0.0712388	0.781098	3.4012	2.3979	0.3636	0	9.18297	0
32	2009	C39	1993	0.236128	48.37	1.09605e+06	0.21975	0.00828868	2.63906	0	0	0.0152276	0	0	21.0867	0.448143	0.0345499	0.541938	1.84523	0.142464	0.102139	-0.267986	0.520672	2.83321	2.07944	0.375	0	7.22984	0.00908164
32	2010	C39	1993	0.240798		1.41697e+06	0.188583	0.011548	1.79176	0	0	0.0185643	0	0	21.1217	0.461773	0.0329062	0.501964	1.99218	0.0059287	0.0896431	0.19906	0.484127	2.89037	2.19722	0.3333	0	7.46394	0.0118145
32	2011	C39	1993	0.232378	42.0546	2.10197e+06	0.120364	0.00275405	2.77259	0	0	0.00317099	0	0	21.177	0.447662	0.0292998	0.770318	1.29817	0.0223584	0.0786766	0.151976	0.492203	2.94444	2.19722	0.3333	0	7.21891	0.00671516
32	2012	C39	1993	0.0375375	46.06	2.13984e+06	0.128534	-0.00311992	2.83321	0	0	0.0543389	0	0	21.2492	0.380335	0.109596	0.722059	1.38493	0.0150432	0.0611151	-0.119137	0.486554	2.99573	2.19722	0.3333	0	7.14204	0.00286216
32	2013	C39	1993	0.138773		1.96984e+06	0.0104316	0.000783416	3.04452	0	0	0.0600501	0	0	21.1297	0.32395	0.0094011	0.599329	1.66853	-0.0363642	0.0440467	0.0715724	0.498411	3.04452	2.19722	0.3333	0	7.10743	0.0021392
32	2014	C39	1993	0.299401	47.04	716316	-0.0619758	-0.0128226	2.77259	0	0	0.059028	0	0	21.741	0.46074	0.0449214	0.72126	1.38646	0.0282061	0.0417097	0.889224	0.491159	3.09104	2.30259	0.3	0	7.03878	0.0157357
32	2015	F51	1993	0.0644122	1.09648	3.47209e+06	-0.0140649	0.00623253	1.09861	0	0	0.0102065	0	0	21.4774	0.290364	0.0202186	0.299875	3.33473	0.15752	0.0418708	-0.358459	0.630696	3.13549	2.30259	0.3	0	7.32909	0.00659123
32	2016	F51	1993	0.104822	1.28196	5.59941e+06	-0.0333161	0.00410798	2.89037	0	0	0.00554452	0	0	21.3939	0.20752	0.0224235	0.383063	2.61054	0.0401932	0.0530868	0.0087545	0.634266	3.17805	2.19722	0.3333	0	7.28619	0
32	2017	F51	1993	0.120846	61.8438	3.09243e+06	-0.0484131	0.00670156	2.3979	0	0	0.010781	0	0	21.3794	0.186046	0.0067307	0.52086	1.9199	0.0694182	0.0437886	-0.133971	0.637029	3.21888	2.19722	0.3333	0	7.13966	0
32	2018	F51	1993	0.180059	61.5473	5.22993e+06	0.0115622	0.00425152	1.38629	0	0	0.0245001	0.693147	1	21.4903	0.295935	0.0547802	0.69694	1.43484	0.0957075	0.0357387	-0.0699517	0.641436	3.2581	2.19722	0.3333	0	6.12468	0.0603222
32	2019	F51	1993	0.115955	53.3801	6.26501e+06	0.0265737	0.00965365	2.3979	0	0	0.0347628	0.693147	1	21.5744	0.292026	0.0701936	0.358582	2.78876	0.0314582	0.0369842	-0.0621904	0.646152	3.29584	2.19722	0.3333	0	6.07074	0.0347427
32	2020	F51	1993	0.109505	0.42772	4.04071e+06	-0.029842	0.00105336	2.99573	0	0	0.0116022	0.693147	1	21.6733	0.300958	0.0766946	0.317251	3.15208	-0.0484453	0.0317094	0.0131093	0.639975	3.33221	2.19722	0.3333	0	6.16542	0.0241869
32	2021	E49	1993	0.0683761	24.8782	2.74675e+07	0.14205	0.185515	5.11199	0	0	0.0299562	0	0	24.5104	0.785055	0.0474326	0.896375	1.1156	0.0021303	0.0958375	27.0796	0.510164	3.3673	2.19722	0.3333	0	9.9377	0
32	2022	E49	1993	0.010636	3.04847	5.60361e+07	0.212494	0.0145022	5.26269	0	0	0.0349121	0	0	24.6905	0.808366	0.014717	0.879281	1.13729	-0.0046718	0.0829861	0.195493	0.501549	3.4012	2.19722	0.3333	0	10.0929	0.0240515
34	2011	S90	1994	0.17616	5.981	1120000	0.104241	0.118575	0	0	0	0.188214	0	0	19.1512	0.589127	0.0837423	0.142573	7.01394	0.0430001	0.177294	0.0783867	0.422928	2.89037	1.94591	0.4286	1	6.97821	0.121838
34	2012	S90	1994	0.706714	10.96	510000	0.123762	0.112676	0	0	0	0.187385	0	0	19.0811	0.538522	0.0200153	0.129366	7.73003	-0.0412026	0.372728	0.0544208	0.409251	2.94444	1.94591	0.4286	1	6.99851	0.113062
34	2013	S90	1994	0.0665779	41.731	650000	0.592947	-0.03224	0	0	0	0.0355899	0	0	19.751	0.719504	0.0586498	0.221292	4.51891	0.0191809	0.14502	0.165694	0.409251	2.99573	1.94591	0.4286	1	6.99026	0.0535816
34	2014	S90	1994	0.37679	4.291	1240000	0.437991	0.0360962	0	0	0	0.057934	0.693147	1	19.9504	0.641221	0.146381	0.175515	5.69751	-0.0609814	0.127216	-0.0450286	0.392629	3.04452	1.94591	0.4286	1	6.98286	0.036097
34	2015	S90	1994	0.26362	35.8654	20000	0.441967	0.00268171	0	0	0	0.0486988	0.693147	1	19.9203	0.582597	0.0469689	0.045832	21.8187	-0.0301386	0.124532	-0.10017	0.383156	3.09104	1.94591	0.4286	1	6.84162	0.00301528
34	2016	F51	1994	0.10721	6.01282	4.08792e+07	-0.115435	0.105988	3.49651	0	0	0.0561534	0.693147	1	23.5587	0.844418	0.0460714	0.722638	1.38382	0.0203016	0.012569	87.4837	0.544428	3.13549	1.94591	0.4286	0	8.34688	2.38234
34	2017	F51	1994	0.111276	0.024292	5.22427e+07	-0.0725431	0.0791732	3.09104			0.013389	0	0	23.9126	0.861665	0.0350125			-0.0120215	0.0078058	0.535017	0.544428	3.17805	1.79176	0.6667	1	8.40872	0.100038
34	2018	F51	1994	0.042508	21.5982	4.55413e+07	-0.0687247	0.0587186	1.94591	0	0	0.00487347	0	0	23.9808	0.851975	0.0205348	0.905575	1.10427	0.0138747	0.0065554	0.315709	0.544428	3.21888	2.07944	0.5	1	8.34948	0.0589537
34	2019	F51	1994	0.0228519	13.5323	4.89954e+07	0.0518875	0.00499778	2.30259	0	0	0.004898	1.09861	1	24.105	0.851301	0.0253277	0.822892	1.21523	0.0509715	0.0051672	0.0604134	0.502084	3.2581	2.07944	0.5	1	8.3114	0
34	2020	F51	1994	0.0215054	5.01466	2.70978e+07	0.0193212	0.0099163	3.71357	0	0	0.00320833	1.38629	1	24.1472	0.846763	0.0207651	0.811517	1.23226	0.0474728	0.0064781	0.0605629	0.449926	3.29584	1.94591	0.5714	1	8.42705	0
34	2021	F51	1994	0.0934579	1.07131	2.94844e+07	0.0353428	0.0113619	3.13549	0	0	0.00978223	1.38629	1	24.3856	0.830145	0.0071729	0.925513	1.08048	-0.0040081	0.0049743	0.329397	0.449134	3.33221	1.79176	0.6667	1	8.55833	0
34	2022	F51	1994	0.103734	19.1135	4.07387e+07	-0.0441698	0.00613088	3.21888	0	0	0.0102925	0.693147	1	24.4175	0.795604	0.0261723	0.883815	1.13146	0.0207993	0.0048154	-0.0531508	0.410583	3.3673	1.94591	0.7143	1	8.57149	0
35	2014	N77	1994		35.0483	1.011e+06	0.053976	0.312183	4.48864	0	0	0.274382	0	0	21.9088	0.504266	0.106628	0.633464	1.57862	0.0224458	0.220344	12.4619	0.530055	3.04452	1.94591	0.4286	0	6.82329	0.406056
35	2015	N77	1994	0.1545	9.03449	4.25612e+06	0.0653315	0.108696	4.79579	0	0	0.210729	0	0	22.2047	0.579366	0.0594932	0.468593	2.13405	0.0358367	0.162701	0.498273	0.514659	3.09104	1.94591	0.4286	0	7.13728	0.305561
35	2016	N77	1994	0.0292056	0.278237	7.51141e+06	0.0539081	0.140966	4.41884	0	0	0.0107762	0	0	22.5148	0.65617	0.040726	0.564811	1.7705	0.0375886	0.172554	0.18791	0.529187	3.13549	1.94591	0.4286	0	7.3072	0
35	2017	N77	1994	0	48.9773	9.81626e+06	0.0863435	0.13951	4.75359			0.0134215	0	0	22.8189	0.625057	0.031835			0.0043229	0.132199	0.64387	0.484956	3.17805	1.94591	0.4286	0	8.65469	0.142364
35	2018	N77	1994	0	47.3892	1.72883e+07	0.150243	0.0742005	4.70953	0	0	0.00434388	0	0	22.899	0.626002	0.0262466	0.713402	1.40173	0.0238153	0.150389	0.145841	0.487309	3.21888	1.94591	0.4286	0	9.06312	0
35	2019	N77	1994	0.0730282	51.5006	8.90712e+07	-0.0039997	0.285527	4.54329	2	0	0.00713689	1.09861	1	24.5797	0.752553	0.0274322	0.96014	1.04151	0.0507474	0.158641	9.06403	0.360771	3.2581	1.94591	0.4286	0	10.7099	0.477257
35	2020	N77	1994	0.0616523	0.051455	1.12731e+08	-0.00188636	0.0703631	1.94591	0	0	0.0056951	1.09861	1	24.6428	0.751984	0.0169645	1.04269	0.959058	0.0596804	0.161176	0.176488	0.360771	3.29584	1.94591	0.4286	0	11.0058	0.0829376
35	2021	N77	1994	0.0620476	40.3694	9.23472e+07	0.0400466	0.0498573	1.94591	0	0	0.0137217	1.09861	1	23.9219	0.544809	0.0231858	0.862555	1.15935	0.103053	0.0817639	-0.0582975	0.359622	3.33221	1.94591	0.4286	0	9.63731	0.0561797
35	2022	N77	1994	0.0183891	40.3221	6.70582e+07	0.0195814	0.155372	3.58352	0	0	0.0190425	1.94591	1	23.9992	0.60563	0.0047722	0.920316	1.08658	0.0224381	0.074379	-0.674316	0.347588	3.3673	1.94591	0.4286	0	9.79729	0.155962
36	2010	K70	1994	0.334706	0.3		0.144111	0	0	0	0	0.121083	0	0	22.1524	0.47908	0.0833136	0.650629	1.53697	0.251534	0.004578	-0.418966	0.334765	2.83321	2.19722	0.3333	0	6.34914	0.152983
36	2011	K70	1994	0.154123	0.659282	150000	0.089514	0.000364891	0	0	0	0.120724	0	0	22.0745	0.40477	0.0244291	0.890062	1.12352	-0.112552	0.03238	-0.545693	0.325698	2.89037	2.19722	0.3333	0	6.60665	0.000461003
36	2012	K70	1994		0.007225	670000	0.0490113	0.00164478	0	0	0	0.0405104	0	0	22.1742	0.430298	0.0212399	0.741027	1.34948	-0.0390971	0.024019	-0.313006	0.323829	2.94444	2.19722	0.3333	0	6.27099	0.00168341
36	2013	K70	1994	0.283213	31.7352	420000	0.041838	0.00228262	0	0	0	0.0037189	0	0	22.1574	0.395484	0.0271503	0.856969	1.1669	-0.0633363	0.0250554	-0.446719	0.323394	2.99573	2.3979	0.3636	0	6.25383	0.00230674
36	2014	K70	1994	0.290698	31.32	430000	0.0234382	0.00221559	0	0	0	0.00986814	0	0	22.2425	0.454282	0.0068764	0.636517	1.57105	-0.392711	0.0638111	0.0657357	0.325814	3.04452	2.48491	0.3333	0	6.38856	0.012051
36	2015	K70	1994	0.348432	1.41063	430000	0.120045	0.000553038	0	0	0	0.00943461	0	0	22.5895	0.584915	0.0171664	0.464983	2.15061	0.0168568	0.0438812	0.992641	0.340687	3.09104	2.48491	0.3333	0	6.59715	0.000555883
36	2016	K70	1994	0.186413	32.4692	140000	0.318006	0.000757733	0	0	0	0.0973716	0	0	22.998	0.586168	0.167159	0.638305	1.56665	0.216217	0.0989751	4.30952	0.342945	3.13549	2.3979	0.3636	0	6.69827	0
36	2017	K70	1994	0.0862069	0.654849	700000	0.118615	0.000314921	0	0	0	0.0953395	0	0	22.8887	0.417036	0.148815	0.626004	1.59743	-0.0287247	0.106397	0.828828	0.362246	3.17805	2.3979	0.3636	0	6.69703	0
36	2018	K70	1994	0.322119	34.3795	666436	0.109781	0.0168855	0	0	0	0.0306274	0	0	23.1114	0.500599	0.105155	0.928006	1.07758	0.257783	0.0766785	-0.160427	0.396343	3.21888	2.3979	0.3636	0	6.72743	0
36	2019	K70	1994	0.407664	4.50384	1.6361e+06	0.104321	0	0	0	0	0.0420891	0	0	23.2199	0.534995	0.0773633	0.942031	1.06154	0.123389	0.0672384	-0.0497658	0.386704	3.2581	1.94591	0.4286	0	6.67582	0
36	2020	K70	1994	0.424929	0.02454	4.76986e+06	0.0380703	0	0	0	0	0.0206959	0	0	23.1069	0.462819	0.0672507	0.992646	1.00741	-0.0497035	0.0733711	-0.146297	0.361081	3.29584	1.94591	0.4286	0	6.69208	0
36	2021	K70	1994	0.385154	34.7863	3.17372e+06	0.0380805	0.0231579	0	0	0	0.0137292	0	0	22.9836	0.372875	0.051641	0.95732	1.04458	-0.0119565	0.0808997	-0.304295	0.366719	3.33221	1.94591	0.4286	0	6.61874	0
36	2022	K70	1994	0.254916	34.8048	4.7629e+06	0.0477735	6.6653e-05	0	0	0	0.0090488	0	0	22.9464	0.322254	0.0636745	1.0277	0.973045	0.244162	0.0817449	0.245503	0.371507	3.3673	1.94591	0.4286	0	6.65028	0
37	2009	D44	1994	0.192456	32.3	170231	-0.0516807	0.0121609	0	0	0	0.00708517	0	0	22.3179	0.582695	0.0242138	0.78112	1.28021	0.0707088	0.464046	-0.408269	0.614311	2.77259	2.56495	0.3846	0	5.8944	0
37	2010	D44	1994	0.143215		50000	-0.0818784	0.0147193	0	0	0	0.0233157	0	0	22.387	0.633932	-0.0241895	0.907511	1.10191	0.0049059	0.41092	-0.142464	0.579252	2.83321	2.3979	0.4545	0	5.84933	0.0186132
37	2011	D44	1994	0.143678	57.5337	245208	-0.127103	0.0214318	0	0	0	0.0227376	0	0	22.4194	0.653787	0.0016832	1.04396	0.957894	0.0499354	0.408437	0.508255	0.569752	2.89037	2.70805	0.4	0	5.78996	0
37	2012	D44	1994	0.236407	40.4746	2.21711e+06	-0.148464	0.0159504	0	0	0	0.0230078	0	0	22.4346	0.688802	-0.0427715	0.961493	1.04005	0.0191557	0.368511	-0.476183	0.565852	2.94444	2.63906	0.3571	0	5.77144	0.016204
37	2013	D44	1994	0.129199	41.39	9.03297e+06	-0.139457	0.00245369	0	0	0	0.0311638	0	0	22.4171	0.669176	0.0133704	0.973954	1.02674	0.0886495	0.347834	-0.122501	0.564234	2.99573	2.70805	0.4	0	5.74939	0.00250677
37	2014	D44	1994	0.0573394	47.78	3.6412e+06	-0.021723	0.0157124	0	0	0	0.0503909	0	0	22.3439	0.727446	-0.0803361	0.719153	1.39053	0.112978	0.363843	0.111375	0.497799	3.04452	2.70805	0.4	0	5.71043	0.0157252
37	2015	D44	1994	0.288392	0.63	7.27119e+07	-0.00628245	0.00685109	0	0	0	0.0991547	0	0	22.2449	0.880147	-0.172126	0.46929	2.13088	0.0843808	0.364093	0.0898765	0.410588	3.09104	2.70805	0.4	0	6.39192	0.00688433
37	2017	D44	1994	0.101833	1.11473	4.33184e+06	-0.0598472	0	0	0	0	0.0920344	0	0	21.7824	0.298029	0.0001041	0.704558	1.41933	0.0682431	0.49262	0.299651	0.408617	3.17805	2.19722	0.3333	0	6.2519	0
37	2018	D44	1994	0.185071	40.04	5.12497e+06	-0.0508051	0.0528784	0	0	0	0.107814	0	0	21.9194	0.384122	0.0040229	0.942194	1.06135	0.0715309	0.425034	-0.0786159	0.409814	3.21888	2.19722	0.3333	0	6.25383	0
37	2019	D44	1994	0.171703	0.860133	6.40285e+06	-0.0709123	0.0221496	2.07944	0	0	0.00327276	0	0	21.8924	0.359328	0.0078735	0.497917	2.00837	0.0630405	0.42919	-0.351396	0.422535	3.2581	2.19722	0.3333	0	6.24611	0
37	2020	D44	1994	0.464807	40.34	1.38334e+07	-0.0248489	0.00579958	3.04452	0	0	0.00818058	0	0	21.8288	0.308885	0.0217704	0.546164	1.83095	0.0863092	0.306454	-0.194118	0.419996	3.29584	2.19722	0.3333	0	5.99894	0
37	2021	D44	1994	0.22596	3.07	2.33963e+07	0.00132758	0.0142527	2.70805	0	0	0.114572	0	0	21.7493	0.434287	-0.175328	0.621392	1.60929	-0.0140711	0.230558	-0.231492	0.419181	3.33221	2.19722	0.3333	0	5.97126	0
37	2022	D44	1994	0.219058	0.907167	9.33309e+06	-0.0148702	0.000705822	3.04452	0	0	0.102651	0	0	21.6812	0.465578	-0.0687603	0.573829	1.74268	0.0794901	0.226877	-0.0831354	0.418349	3.3673	2.19722	0.3333	0	5.94542	0
38	2013	K70	1994	0.170503			0.547667	4.07666e-05	0			0.144362	0	0	20.339	0.703714	0.0045038	0.724552	1.38016	0.0660203	0.0001849	-0.18329	0.681266	2.99573	1.94591	0.4286	1	4.29046	0.00944242
38	2014	K70	1994	0.118483	70.35		0.674603	4.01371e-06	0			0.13554	0	0	20.3424	0.785173	-0.0805736	0.610149	1.63895	0.0239223	0.000119	0.265726	0.681266	3.04452	1.94591	0.4286	1	4.31749	0.00016089
38	2015	K70	1994	0.0849618	63.1918		0.692483	-1.39296e-05	0			0.0606085	0	0	20.4286	0.792083	0.0112913	0.263081	3.80111	0.0941418	8.68e-05	0.432648	0.651549	3.09104	1.94591	0.4286	0	4.39445	0.000172811
38	2016	L72	1994	0	0.001836		0.0535597	0.1183	2.63906			0.070495	0	0	22.5786	0.200153	0.0673755	0.846623	1.18116	0.0556676	0.0228632	2.36965	0.716417	3.13549	2.19722	0.3333	0	5.66988	0.696779
38	2017	L72	1994	0.0461681	0.001178		-0.116154	-9.02492e-05	0			0.0271817	0	0	22.4763	0.0649803	0.0589169	0.875117	1.1427	-0.0128056	0.0187304	0.46752	0.709597	3.17805	2.07944	0.375	0	5.49717	0.0293086
38	2018	L72	1994	0.180832	18.5919		-0.138495	0.000338062	0			0.426912	0	0	21.8331	0.133376	-0.579773	0.685758	1.45824	-0.214216	0.0191105	0.701132	0.690294	3.21888	2.07944	0.375	0	5.50533	0.0201537
38	2019	L72	1994	0.565682	0.003546		-0.117599	-1.13726e-05	1.38629			0.424119	0	0	21.7939	0.0559557	0.0416429	0.656321	1.52364	-0.19796	0.0005053	-0.285867	0.651911	3.2581	1.79176	0.5	1	4.64439	0.00117101
38	2020	L72	1994	0	0.004422		-0.137002	0	1.38629			0.329468	0	0	21.8984	0.102017	0.0258109	0.771059	1.29692	-0.0984512	0.0025114	0.160993	0.636497	3.29584	1.79176	0.5	1	4.99043	0.00949936
38	2021	L72	1994	0.105552	18.14		-0.051941	0.0334971	3.55535			0.15779	0	0	21.7882	0.228375	-0.224049	0.738667	1.35379	-0.0873855	0.0053408	0.0604888	0.636497	3.33221	1.79176	0.5	1	5.97635	0.0360463
39	2009	C33	1994	0.188844	6.37447	142583000	0.00888529	0.0380275	4.04305	0	0	0.0240762	0.693147	1	24.3438	0.576357	0.0300547	0.747785	1.33728	0.0259563	0.205979	-0.567364	0.515782	2.77259	2.07944	0.375	0	10.7057	0.040736
39	2010	C33	1994	0.275	47.5199	93685000	0.0465538	0.0548641	5.27811	0	0	0.0143861	1.09861	1	24.7147	0.645179	0.0623213	0.63574	1.57297	0.0273948	0.184858	1.5283	0.509846	2.83321	1.94591	0.4286	0	11.0565	0.0656786
39	2011	C33	1994	0.123885	2.5441	267349000	0.0344168	0.0538048	5.32301	0	0	0.0201286	1.09861	1	24.8878	0.664184	0.0617582	0.934164	1.07048	0.0350276	0.169129	0.238693	0.517152	2.89037	2.07944	0.375	0	11.0749	0.057051
39	2012	C33	1994	0.103426	2.37043	133270000	0.00861101	0.0268502	5.20949	0	0	0.0162885	1.09861	1	24.8663	0.648892	0.0303159	0.940727	1.06301	0.0356062	0.184288	-0.152686	0.717407	2.94444	2.07944	0.375	0	10.9774	0.0370351
39	2013	C33	1994	0.961538	54.9841	155423000	-0.0407774	0.107498	5.34233	0	0	0.0176273	0.693147	1	25.0083	0.662616	0.0388574	0.912437	1.09597	0.0378747	0.186046	0.065159	0.725343	2.99573	1.94591	0.4286	0	10.9628	0.12503
39	2014	C33	1994	1.44847	71.0265	294996000	-0.0249704	0.164843	4.80402	0	0	0.00426118	0.693147	1	25.1981	0.689185	0.0378337	0.858198	1.16523	0.0733055	0.217042	0.21074	0.712656	3.04452	2.07944	0.375	0	11.025	0.177302
39	2015	C33	1994		49.8992	298893000	-0.0179957	0.131827	5.61677	0	0	0.00954059	0	0	25.3939	0.667536	0.0233573	0.903183	1.1072	-0.0338152	0.20464	-0.162479	0.748537	3.09104	1.94591	0.4286	0	10.9591	0.142617
39	2016	C33	1994	0.832224	23.1952	497336000	0.00212639	0.0593369	4.82831	0	0	0.0136098	0.693147	1	25.5485	0.685954	0.0063531	0.985229	1.01499	0.0187909	0.176843	-0.129063	0.76641	3.13549	2.07944	0.375	0	10.8454	0.0747257
39	2017	C33	1994	0.416266	77.2749	472626000	-0.00991893	0.00578181	5.55296	0	0	0.0106933	1.09861	1	25.5954	0.668944	0.0247506	0.925091	1.08098	0.0327353	0.175653	0.492809	0.767239	3.17805	2.07944	0.375	0	10.8335	0.0182272
39	2018	C33	1994	0.0963177	63.0265	386822000	-0.0689066	0.0210539	5.39816	0	0	0.0146061	1.09861	1	25.7914	0.670181	0.0281079	1.05893	0.944346	0.0008858	0.145948	0.225396	0.764379	3.21888	2.07944	0.375	0	10.8445	0.0375387
39	2019	C33	1994	0.0979358	64.0896	893366000	-0.0380684	0.0346438	6.05678	0	0	0.00515644	0.693147	1	25.8714	0.680212	0.0151672	1.05152	0.951001	0.0205599	0.219916	-0.0821655	0.765373	3.2581	2.07944	0.375	0	10.8141	0.0438944
39	2020	C33	1994	0.130492	61.9697	712117000	-0.0345508	0.0138718	5.76205	0	0	0.00863498	0	0	25.7083	0.631672	0.0377718	0.999897	1.0001	0.0876161	0.241511	0.097229	0.759816	3.29584	2.19722	0.3333	0	10.8415	0.0198048
39	2021	C33	1994	0.308296	70.4449	646885000	-0.0463262	0.0398352	6.12249	0	0	0.0273252	0.693147	1	25.7623	0.630773	0.0556394	0.987141	1.01303	0.133323	0.226768	0.738504	0.738692	3.33221	2.19722	0.3333	0	10.8541	0.0458647
39	2022	C33	1994	0	10.1669	559249000	-0.0632812	0.0193123	5.34233	0	0	0.0216492	0.693147	1	25.7062	0.570554	0.0306516	1.07785	0.92777	0.100188	0.268694	-0.135369	0.723457	3.3673	2.07944	0.375	0	10.8502	0.025131
40	2009	S90	1994	0.297619			0.260946	0.00675731	0	0	0	0.055928	0	0	21.7642	0.641099	0.0193533	0.564399	1.7718	0.0773108	0.0717834	1.18511	0.400075	2.77259	2.48491	0.3333	0	8.12563	0.00735313
40	2010	K70	1994		0.14614		0.341642	-0.0389462	0	0	0	0.0633307	0	0	21.5489	0.613091	0.0361224	0.622314	1.60691	0.235287	0.0459448	0.115532	0.361753	2.83321	2.48491	0.3333	0	7.99159	0.13113
40	2011	K70	1994		19.8979		0.313732	0.00168781	0	0	0	0.0490705	0	0	21.3589	0.477982	0.0673506	0.750687	1.33211	-0.225038	0.0399575	0.0516692	0.363232	2.89037	2.3979	0.3636	0	6.52942	0.0117604
40	2012	K70	1994	0			0.202513	0.00532533	0	0	0	0.0321719	0	0	21.777	0.593918	0.0816145	0.703889	1.42068	-0.1111	0.0313992	0.0532405	0.36435	2.94444	2.3979	0.3636	0	6.83948	0.0920457
40	2013	K70	1994	0.0558347	35.3		0.235216	0.00163583	0	0	0	0.03964	0	0	22.0997	0.683762	0.0301262	0.850174	1.17623	-0.119087	0.0183318	-0.0531731	0.394383	2.99573	2.3979	0.3636	0	6.95464	0.00163861
40	2014	K70	1994	0.232558	35.3095		0.302353	0.000462389	0	0	0	0.0375864	0	0	22.1748	0.702902	0.0129213	0.70383	1.4208	-0.0159551	0.0166184	0.271648	0.42012	3.04452	2.3979	0.3636	0	6.99026	0.000462389
40	2015	K70	1994	0.0968367	30.8729		0.22303	0.00822229	0	0	0	0.0141938	0	0	22.6356	0.804167	0.0112413	0.546157	1.83098	0.0282192	0.0098922	0.607018	0.376043	3.09104	2.3979	0.3636	1	7.37776	0.00825794
40	2016	K70	1994	0.0934871	46.9294	171792	0.0284163	0.408059	0	0	0	0.00462512	0	0	23.5733	0.365806	0.014577	0.900957	1.10993	-0.0163905	0.0116486	1.26537	0.510604	3.13549	2.3979	0.3636	1	7.45876	0.47733
40	2017	E48	1994	0.0558503	73.9153	8.38102e+06	0.0418849	0.107019	2.56495	0	0	0.00340515	0.693147	1	24.0872	0.600067	0.0233783	0.839496	1.19119	0.0052848	0.0946786	1.15477	0.508555	3.17805	2.3979	0.3636	1	7.96589	0.1852
40	2018	D44	1994	0.12042	17.4	1.48551e+07	-0.0442476	0.128987	4.20469	0	1	0.0138443	1.09861	1	24.262	0.576703	0.0355755	1.08597	0.920839	-0.111357	0.163757	0.0670597	0.535955	3.21888	2.3979	0.3636	1	7.72533	0.129291
40	2019	D44	1994		0.715268	3.10678e+07	-0.105831	0.0378486	4.97673	0	0	0.0354738	1.09861	1	24.1568	0.563673	-0.0292655	1.2021	0.831874	0.0187297	0.187852	-0.215591	0.466307	3.2581	2.19722	0.4444	1	6.73578	0
40	2020	D44	1994	0.16909	0.3976	3.41894e+07	-0.140597	0.0125821	2.63906	0	0	0.0433867	0.693147	1	23.9891	0.534554	-0.0364057	1.23562	0.809312	0.0209051	0.201514	-0.489928	0.442608	3.29584	2.19722	0.3333	1	6.34914	0.0199159
40	2021	D44	1994	0.14068	0.36004	1.47447e+07	-0.155153	0	2.3979	0	0	0.00937687	0.693147	1	23.9872	0.557142	-0.023063	1.18665	0.84271	0.0098556	0.2064	0.116751	0.433557	3.33221	2.19722	0.3333	1	6.05209	0.0139855
40	2022	D44	1994	0.193798	41.9363	9.70448e+06	-0.174878	0.00822171	0	0	0	0.0147489	0.693147	1	23.9609	0.557906	-0.0119559	1.19404	0.837492	0.0345896	0.212203	-0.216811	0.434185	3.3673	2.07944	0.375	1	6.09131	0
42	2009	K70	1994	0.201816	0.47616	1.10712e+07	0.249775	0.00234411	0	0	0	0.0277674	0	0	22.5921	0.680323	0.0444495	0.6644	1.50512	0.146151	0.021908	0.791308	0.657972	2.77259	2.19722	0.3333	0	7.10168	0.00239321
42	2010	K70	1994	0.551932	0.704784	2.31774e+06	0.108156	0.00147451	0	0	0	0.0345576	0	0	22.6387	0.648746	0.0545601	0.793315	1.26053	-0.027151	0.0168551	-0.290771	0.659826	2.83321	2.19722	0.3333	0	7.13887	0.00152522
42	2011	K70	1994	0.165837	35.6571		0.0785115	0.00205186	0	0	0	0.00690628	0	0	22.69	0.646232	0.0457891	0.903456	1.10686	-0.0165666	0.0135438	0.32436	0.693809	2.89037	2.19722	0.3333	0	7.01661	0.00206501
42	2012	K70	1994	0.203666	0.127069	21739.2	0.0470383	0.00118286	0	0	0	0.00724752	0	0	22.7404	0.613915	0.0561744	0.797335	1.25418	0.0483403	0.009416	0.407689	0.703278	2.94444	2.19722	0.3333	0	7.02376	0.00122611
42	2013	K70	1994	0.0595948	19.9732	18049.6	0.134589	0.00366521	0	0	0	0.00779498	0	0	22.8025	0.616542	0.0522727	0.723123	1.38289	0.020724	0.0106646	-0.179849	0.689961	2.99573	2.07944	0.375	0	7.04752	0.00368244
42	2014	K70	1994	0.0661376	0.082613	74574.2	0.297819	0.00231143	0	0	0	0.0254182	0	0	23.5081	0.796201	0.0252635	0.800359	1.24944	-0.100339	0.0050498	0.370459	0.643869	3.04452	2.19722	0.3333	1	7.10414	0.002325
42	2015	K70	1994	0.144196	48.5484	641395	0.331876	0.0044648	0	0	0	0.026394	0	0	23.9269	0.771898	0.0195921	0.804893	1.2424	-0.034394	0.0592101	0.664409	0.653205	3.09104	2.19722	0.3333	1	7.41938	0.00469708
42	2016	K70	1994	0.187336	1.21683	2.06228e+06	0.357641	0.002311	0			0.00617504	0	0	24.0961	0.799012	0.0082383			0.0599563	0.0497636	0.607773	0.676264	3.13549	2.19722	0.3333	1	7.63916	0
42	2017	K70	1994	0.0422119	60.0197	1.08815e+07	0.287451	0.00203299	0	0	0	0.0035777	0	0	24.4988	0.842186	0.0167322	0.93832	1.06574	-0.118846	0.0319146	0.0663498	0.672472	3.17805	2.19722	0.3333	1	7.74673	0
42	2018	K70	1994	0.138648	59.3247	2.79014e+06	0.313334	0.000873854	0	0	0	0.00234527	0	0	24.553	0.833525	0.009255	1.00449	0.995526	0.06518	0.0272326	-0.0822859	0.699929	3.21888	2.19722	0.3333	0	7.8411	0
42	2019	K70	1994		7.87736	5.903e+06	0.362631	0.0118506	0	0	0	0.00415569	0.693147	1	24.5331	0.822497	0.0147723	1.0178	0.98251	-0.0186655	0.0249084	-0.0917825	0.680205	3.2581	2.19722	0.3333	0	7.87815	0
42	2020	K70	1994	0.0352609	0.69	6.93752e+06	0.091828	0.000289137	2.3979	0	0	0.00745549	0.693147	1	24.5175	0.815569	0.0035712	1.04993	0.952447	0.0276239	0.0242514	0.482985	0.726229	3.29584	2.07944	0.375	0	7.81964	0.00218841
42	2021	K70	1994	0.101386	25.0447	3.19724e+06	0.0720148	6.9646e-05	2.56495	0	0	0.0124266	0.693147	1	24.4475	0.801428	0.0015214	1.07431	0.930832	0.0034724	0.0251961	-0.18892	0.71977	3.33221	2.07944	0.375	0	7.86672	0
42	2022	K70	1994	0.166113	72.16	4.56136e+06	0.0506307	0.00113705	3.17805	0	0	0.00564022	0	0	24.3257	0.77605	0.0002305	1.08691	0.92004	0.0266794	0.0264239	-0.183618	0.694307	3.3673	2.07944	0.375	1	7.90064	0
45	2009	C17	1994	0.145208	0.682653	642857	0.0103113	0.0885974	0	0	0	0.0320314	0	0	20.5033	0.385411	0.0555638	0.245132	4.07943	0.0589856	0.274291	0.340296	0.609447	2.77259	1.94591	0.4286	0	6.64639	0.209055
45	2010	C17	1994	0.27248	1.87	1.02011e+07	-0.00350894	0.205421	2.56495	0	0	0.0304398	0	0	21.2273	0.186933	0.0331241	0.392363	2.54866	0.0343681	0.100568	0.306774	0.68882	2.83321	2.19722	0.3333	0	6.79122	0.205437
45	2011	S90	1994	0.270688	54.69	1.32583e+07	-0.0137391	0.293371	2.77259	0	0	0.0130753	0	0	21.3156	0.242557	0.0282451	0.597387	1.67396	0.0153471	0.278797	0.117736	0.624554	2.89037	2.19722	0.3333	0	6.69456	0.293513
45	2012	F51	1994	0.0362845	0.21	1.15269e+07	-0.00366668	0.0705207	2.63906	0	0	0.0481464	0	0	21.3549	0.307152	-0.0439097	0.757995	1.31927	-0.0824984	0.504697	0.185471	0.600216	2.94444	2.19722	0.3333	0	7.11233	0.0707815
45	2013	F51	1994	0.0927357	60.05	1.50601e+07	-0.0135058	0.0544714	1.38629	0	0	0.0500669	0	0	21.7712	0.194236	0.0199571	0.739945	1.35145	-0.0654775	0.307966	0.338397	0.606068	2.99573	2.19722	0.3333	0	7.29641	0.0572987
45	2014	F51	1994	0.0566893	0.021716	1.66884e+07	-0.0114954	0.0171125	1.60944	0	0	0.0445802	0	0	21.761	0.221956	-0.0400354	0.574956	1.73926	-0.017253	0.292219	0.0705986	0.524182	3.04452	2.07944	0.375	0	7.28961	0.0171541
45	2015	C39	1994	0.116822	0.706606	2.14209e+07	0.015581	0.00606904	2.3979	0	0	0.0292142	0	0	21.8116	0.267672	0.002934	0.418366	2.39025	0.0133308	0.266054	0.0130428	0.548044	3.09104	2.07944	0.375	1	7.15383	0.00607008
45	2016	C39	1994	0.17331	3.21719	9.57848e+06	-0.0153279	0.038586	2.3979	0	0	0.0202591	0.693147	1	22.139	0.164936	-0.0246215	0.556059	1.79837	-0.0134151	0.175669	-0.0232701	0.519015	3.13549	1.94591	0.4286	1	7.13569	0
45	2017	C39	1994	0.133869	48.93	1.25674e+07	-0.028221	0.0617725	2.19722	0	0	0.0211624	0.693147	1	22.1573	0.160336	0.0177171	0.775281	1.28985	-0.0067971	0.156381	0.231468	0.509447	3.17805	2.19722	0.3333	0	7.19669	0
45	2018	C39	1994	0.0898473	0.008313	1.72282e+07	-0.0990272	0.0906639	2.3979	0	0	0.0208199	0.693147	1	22.2535	0.251066	-0.0141357	1.15516	0.865684	-0.0996913	0.213863	-0.137704	0.508921	3.21888	2.19722	0.3333	0	7.19818	0
45	2019	C39	1994	0.135089	3.1702	2.75479e+07	-0.0336248	0.133898	2.19722	0	0	0.0159572	0	0	22.2343	0.149354	-0.0040493	1.06145	0.942106	0.0845535	0.199327	0.69621	0.509871	3.2581	2.07944	0.375	0	7.19893	0
45	2020	C39	1994	0.071048	3.22975	2.95063e+07	-0.049907	0.12385	2.19722	0	0	0.0110933	0	0	22.3266	0.215358	0.0091565	1.10774	0.902737	0.0003886	0.159005	-0.0228063	0.509589	3.29584	2.19722	0.3333	0	7.22184	0
45	2021	C39	1994	0.164429	3.22588	1.96434e+07	-0.0479627	0.0900562	2.19722	1	0	0.00675015	0.693147	1	22.4411	0.288691	0.0142504	0.90966	1.09931	-0.0007962	0.431704	0.087618	0.521249	3.33221	2.19722	0.3333	0	7.39695	0
45	2022	C39	1994	0.18873	49.67	2.63502e+07	-0.0714155	0.022092	2.19722	1	0	0.00386118	0.693147	1	22.4491	0.282367	0.0199812	0.822126	1.21636	0.0872755	0.398819	0.237271	0.519261	3.3673	2.19722	0.3333	0	7.36201	0
46	2009	K70	1994		2.27355		-0.0606403	0.000337975	2.70805	0	0	0.0638108	0.693147	1	23.8474	0.602118	0.0183448	0.831962	1.20198	-0.0675268	0.0047418	0.675884	0.831613	2.77259	2.63906	0.3571	0	7.75577	0.000357063
46	2010	K70	1994	0.317013	1.65309		-0.01172	0.000658014	2.89037	0	0	0.00833824	0.693147	1	23.8299	0.626553	0.0053003	0.903608	1.10667	-0.108571	0.0043665	-0.316882	0.834925	2.83321	2.63906	0.3571	0	7.80384	0.000669239
46	2011	K70	1994	0.253593	0.645048		-0.0302616	0.000596111	1.60944	0	0	0.00836932	0.693147	1	23.8776	0.638528	0.0107234	0.677624	1.47574	-0.0572212	0.0044319	0.232322	0.820306	2.89037	2.63906	0.3571	0	7.95753	0.00146558
46	2012	K70	1994	0.200746	78.3366		-0.0289271	0.000301146	2.3979	0	0	0.0113746	0	0	24.1551	0.710283	0.0286195	0.664642	1.50457	-0.055151	0.0044958	1.21971	0.819611	2.94444	2.63906	0.3571	0	8.02552	0.000302326
46	2013	K70	1994	0.315228	0.618035		-0.0180679	0.00967182	2.83321	0	0	0.0122113	0	0	24.4304	0.763096	0.0329004	0.790669	1.26475	-0.0693676	0.0032955	0.335652	0.82618	2.99573	2.70805	0.3333	0	8.23244	0.00968434
46	2014	K70	1994	0.222222	0.274853		0.0254613	0.00196185	1.79176	0	0	0.0038773	0	0	24.9844	0.823456	0.0298184	0.685586	1.45861	0.0102665	0.0078474	0.0210463	0.808989	3.04452	2.70805	0.3333	0	8.74751	0.0220448
46	2015	K70	1994	0.540432	3.48542		0.0839324	0.00893738	3.09104	0	0	0.0041058	0	0	25.497	0.87189	0.0281105	0.738276	1.35451	-0.0015093	0.0058358	0.558338	0.834764	3.09104	2.83321	0.3529	0	9.22808	0.0204329
46	2016	K70	1994	0.203402	14.0001		0.0662229	0.00872062	3.4012	0	0	0.00367079	0	0	25.8463	0.851677	0.021363	0.89129	1.12197	-0.0907382	0.0052744	0.971084	0.757239	3.13549	2.89037	0.3333	0	9.20322	0.00930783
46	2017	K70	1994	0.384304	77.0604		0.0372283	0.00606141	3.68888	0	0	0.00455792	0	0	25.9585	0.85357	0.0173931	0.94443	1.05884	-0.102559	0.0054619	-0.549727	0.775821	3.17805	2.89037	0.3333	0	9.26132	0
46	2018	K70	1994	0.420787	76.6877		0.0646033	0.00101289	3.09104	0	0	0.0100638	0.693147	1	26.0803	0.865957	0.0051671	1.01956	0.980811	0.0434073	0.0044468	-0.402811	0.784127	3.21888	2.89037	0.3333	0	9.2272	0.00657076
48	2012	C13	1994	0.0358551	24.67	969600	0.0968808	0.0485646	0.693147	0	0	0.102274	1.09861	1	20.9153	0.592418	0.0244762	0.367672	2.71981	-0.0207717	0.264498	0.0929202	0.34764	2.94444	2.3979	0.3636	1	7.25276	0.0781399
48	2013	C13	1994	0.0334672	28.09	883288	0.118468	0.0783314	0	0	0	0.101573	1.09861	1	21.0089	0.636463	-0.0078183	0.261892	3.81837	-0.0571214	0.289626	0.0770309	0.339002	2.99573	2.3979	0.3636	1	7.27863	0.100989
48	2014	C13	1994	0.217746	2.07287	7.12499e+06	0.246261	0.0232378	1.38629	0	0	0.0376108	1.09861	1	21.4078	0.695063	0.0725327	0.366515	2.7284	0.256338	0.183497	0.369964	0.485673	3.04452	2.3979	0.3636	0	7.2937	0.0373202
48	2015	C13	1994	0.201776	32.64	6.60329e+06	0.116295	0.0301355	0	0	0	0.0630173	0.693147	1	21.3864	0.586591	0.106927	0.128866	7.75998	0.159754	0.174782	0.0734956	0.480742	3.09104	2.3979	0.3636	0	7.38709	0.029941
48	2016	C13	1994	0.304569	33.9848	5.49261e+06	0.093476	0.0504027	0			0.0619117	0	0	21.3961	0.578484	0.003079			-0.315245	0.179901	-0.321799	0.680887	3.13549	2.3979	0.3636	0	7.43544	0.0505039
48	2019	C13	1994	0.164258	73.49	7.8224e+06	0.254384	0.0165131	0	0	0	0.147656	1.09861	1	22.5907	0.632612	0.198764	0.505658	1.97762	0.156646	0.0781497	0.431134	0.78097	3.2581	2.3979	0.3636	0	6.61473	0.0197599
48	2020	C13	1994	0.25	0.000124	2.07645e+06	0.110448	0.260131	0	1	0	0.140327	1.94591	1	23.0162	0.719174	0.107197	0.606158	1.64974	0.182361	0.0543408	-0.172244	0.790316	3.29584	2.3979	0.3636	0	7.17396	0
48	2021	C13	1994	0.197824	0.988458	5.03519e+06	0.0396034	0.264089	2.77259	1	0	0.0960265	2.07944	1	23.4201	0.827464	0.0322271	0.695363	1.4381	0.178035	0.215462	-0.208775	0.807455	3.33221	2.3979	0.3636	0	7.73762	0
48	2022	C13	1994	0.0945626	0.890111	1.22872e+07	0.0776033	0.129703	0	1	0	0.0405497	1.94591	1	23.5875	0.848175	0.0491894	0.724227	1.38078	0.0582327	0.275016	0.861153	0.754908	3.3673	2.3979	0.3636	0	7.979	0
49	2009	C38	1995	0.263158	0.15	226766	-0.0108526	0.0554045	3.13549	0	0	0.0281586	0	0	20.2996	0.734349	-0.0624254	0.493609	2.02589	0.0210922	0.178788	0.155946	0.518307	2.70805	2.19722	0.3333	0	8.0067	0.0566211
49	2010	C38	1995	0.0804074		607671	-0.087323	-0.000454475	3.71357	0	0	0.0844942	0	0	20.5611	0.672747	0.11651	0.203865	4.9052	0.0914699	0.151245	0.436244	0.497113	2.77259	2.19722	0.3333	0	8.34117	0.066247
49	2011	C38	1995	0.0596481	50.64	2.23081e+06	-0.202983	0.075733	4.23411	0	0	0.0979957	0	0	21.0734	0.698867	0.138379	0.369744	2.70457	-0.0065965	0.0926164	0.706906	0.521842	2.83321	2.19722	0.3333	0	8.58205	0.0761453
49	2012	C38	1995	0.0506073	0.710455	4.24897e+06	-0.084652	0.0300939	4.82831	0	0	0.0101367	0	0	21.3445	0.750595	0.104086	0.333565	2.99792	0.18382	0.06045	0.422429	0.582601	2.89037	2.07944	0.375	0	8.42727	0.0468756
49	2013	C38	1995	0	3.53698	3.25882e+06	-0.12343	0.0324617	5.0689	0	0	0.0175461	0	0	21.9385	0.806481	0.105129	0.273536	3.65583	0.0163429	0.0352202	0.377834	0.568848	2.94444	2.19722	0.3333	0	8.56827	0.0328612
49	2014	C38	1995	0.0481696	45.3027	2.2903e+06	-0.0398259	0.0359342	4.56435	0	0	0.0150118	0	0	22.2656	0.803558	0.0777664	0.470427	2.12573	0.0318248	0.0347421	0.451357	0.481415	2.99573	2.19722	0.3333	0	8.70963	0.0361917
49	2015	C38	1995	0.126502	50.0851	2.00682e+06	0.0184474	0.0225014	4.91265	0	0	0.0148251	0	0	21.9478	0.647972	0.0762783	0.245522	4.07295	0.188048	0.0522766	0.319987	0.532772	3.04452	2.19722	0.3333	0	8.74973	0.0225528
49	2016	C38	1995	0.249688	4.42887	4.38667e+06	0.0160292	0.0778501	5.58725	0	0	0.0170279	0	0	22.3614	0.708479	0.0818137	0.419169	2.38567	0.0166277	0.0440996	0.0344108	0.532362	3.09104	2.19722	0.3333	0	9.07004	0
49	2017	C38	1995	0.198282	48.88	4.3325e+06	0.0568964	0.0718571	5.39816	0	0	0.0248955	0	0	22.7539	0.761753	0.0569955	0.546976	1.82824	-0.0548167	0.0866833	0.431154	0.516712	3.13549	2.19722	0.3333	0	9.26729	0
49	2018	C38	1995	0.110988	51.0958	1.22501e+07	0.0261124	0.0273192	4.75359	0	0	0.0101039	0	0	22.9005	0.743297	0.0639392	0.708951	1.41054	0.0138481	0.0778159	0.381489	0.518657	3.17805	2.19722	0.3333	0	9.2653	0
49	2019	C38	1995	0.0533903	6.51935	1.20758e+07	0.0224513	0.0620637	4.69135	0	0	0.016182	0	0	22.8946	0.673751	0.0761518	0.613404	1.63025	0.181818	0.0980514	0.0691888	0.520379	3.21888	2.19722	0.3333	0	9.18441	0
49	2020	C38	1995	0.334635	7.30471	2.74548e+07	-0.0247541	0.0761069	4.99043	0	0	0.0133999	0	0	22.9248	0.687771	0.0831331	0.449312	2.22562	0.141843	0.102593	0.0517895	0.560977	3.2581	2.19722	0.3333	0	9.1935	0
49	2021	C38	1995	0.117474	2.09952	3.17138e+07	-0.00569219	0.0806779	4.93447	0	0	0.00692311	0	0	23.1007	0.681789	0.0801308	0.434962	2.29905	0.0445776	0.0791009	0.0037648	0.496361	3.29584	2.19722	0.3333	0	9.2653	0
49	2022	C38	1995	0.232078	4.96926	4.00322e+07	-0.0376084	0.136228	4.04305	0	0	0.0114102	0	0	23.2502	0.662442	0.0731897	0.587416	1.70237	0.0312384	0.155688	0.117009	0.503337	3.33221	2.19722	0.3333	0	9.31236	0
50	2009	C39	1995	0.0669344	0.52	1.33283e+07	0.0205911	0.195028	4.90527	0	0	0.0379329	0	0	22.5914	0.675933	-0.0538991	0.873827	1.14439	0.0673368	0.527545	0.591603	0.620006	2.70805	2.19722	0.3333	0	8.70996	0.195241
50	2010	C39	1995	0.0535906	0.540189	88349765	0.0230734	0.17839	4.82028	0	0	0.039146	0	0	22.7991	0.687553	0.0194642	0.706175	1.41608	0.0445896	0.62661	0.576943	0.593425	2.77259	2.07944	0.375	0	8.91919	0
50	2011	C39	1995	0	8.63	328359178	-0.0201185	0.0688364	4.82028	0	0	0.049137	0	0	22.8092	0.6375	0.0321318	0.925006	1.08107	0.0661881	0.568052	0.336041	0.589156	2.83321	1.94591	0.4286	0	9.01128	0
50	2012	C39	1995	0.07249	0.334062	209567987	-0.0182104	0.0529496	5.36598	0	0	0.00815302	0	0	22.7778	0.608351	0.017352	0.840025	1.19044	0.104694	0.565474	-0.0609805	0.587959	2.89037	1.94591	0.4286	0	8.87961	0.0533269
50	2013	C39	1995	0.105226	8.71026	181822632	0.0347771	0.0217617	3.3322	0	0	0.0108255	0	0	22.7998	0.588088	0.03619	0.713865	1.40083	0.178229	0.499792	0.0428825	0.555613	2.94444	2.19722	0.3333	0	8.91985	0.0217855
50	2014	C39	1995	0.0529942	0.938787	301687743	0.0174388	0.0555841	2.63906	0	0	0.0154601	0	0	23.4764	0.454445	0.0580441	0.702099	1.4243	0.0883023	0.498074	1.06275	0.557967	2.99573	2.19722	0.3333	0	9.49552	0.065457
50	2015	C39	1995	0.0322061	3.35094	585431080	0.0894875	0.105503	3.2581	0	0	0.010662	0.693147	1	23.7973	0.387465	0.0297725	0.707014	1.4144	0.206165	0.316504	0.129542	0.557967	3.04452	2.07944	0.375	0	9.49281	0.106435
50	2016	C39	1995	0.0289184	6.25218	3.35456e+08	0.0408988	0.140141	2.63906			0.0113309	0	0	23.7996	0.365342	0.0262851			0.0452323	0.289129	0.0196347	0.457594	3.09104	2.19722	0.3333	0	9.50286	0.140265
50	2017	C39	1995	0.026617	43.6187	5.4058e+08	0.0380158	0.311321	6.98934	0	0	0.00193072	0.693147	1	24.1128	0.511848	0.0314506	0.692934	1.44314	0.0647911	0.223326	0.305096	0.442602	3.13549	2.19722	0.3333	0	9.7136	0
50	2018	C39	1995	0.0989609	8.59065	9.5828e+08	0.0222843	0.192333	7.29506	0	0	0.00817018	0.693147	0	24.8182	0.566855	0.0219397	1.07223	0.932635	0.0593837	0.487196	1.06327	0.563037	3.17805	2.19722	0.3333	0	10.6094	0
50	2019	C39	1995	0.0469043	16.254	6.78474e+08	0.0336946	0.154867	7.30787	0	0	0.00801536	0	0	24.9046	0.591951	0.0132182	0.916742	1.09082	0.0727362	0.431558	0.0474007	0.565625	3.21888	2.19722	0.3333	0	10.5927	0
50	2020	C39	1995	0.0251004	5.30387	6.85433e+08	0.0348162	0.150951	7.27101	0	0	0.00361507	0	0	25.0213	0.543647	0.0212148	0.973806	1.0269	0.0907705	0.363044	-0.0346485	0.500218	3.2581	2.19722	0.3333	0	10.5317	0
50	2021	C39	1995	0.0674309	49.4134	8.65921e+08	0.014469	0.0828656	7.07665	0	0	0.00355541	0	0	25.1107	0.566435	0.0200332	1.03466	0.966506	0.062823	0.302078	0.0888206	0.500218	3.29584	2.3979	0.3636	0	10.196	0
50	2022	C39	1995	0.021645	30.8586	1.43463e+09	0.0234926	0.0289187	6.74406	0	0	0.0112939	0	0	25.1176	0.626341	0.0013356	1.12002	0.89284	0.0483101	0.284324	-0.0119933	0.500218	3.33221	2.48491	0.3333	0	10.1574	0
55	2009	C33	1996	0.0809389		5.35937e+06	-0.0282194	0.011602	3.17805	0	0	0.00951907	0	0	21.1172	0.518206	0.025665	0.40176	2.48905	0.0314934	0.174837	0.163445	0.192775	2.63906	1.94591	0.4286	1	7.68478	0.0126988
55	2010	C33	1996	0.0469704	12.84	5537950	-0.0142449	0.0392012	3.46574	0	0	0.0119747	0	0	21.412	0.450407	0.0277988	0.467363	2.13967	-0.0156629	0.120811	0.272683	0.172722	2.70805	1.94591	0.4286	1	7.73587	0.0594825
55	2011	C33	1996	0.0423549	0.01777	1988650	-0.0960246	0.0451482	3.17805	0	0	0.00309754	0	0	21.4949	0.46746	0.028586	0.670293	1.49188	-0.0263694	0.14643	0.160804	0.160496	2.77259	1.94591	0.4286	1	7.98037	0.0481356
55	2012	C33	1996	0.12205	0.25	6275756	-0.066229	0.0437152	3.13549	0	0	0.0155785	0	0	21.5682	0.502397	0.0028693	0.627343	1.59402	0.0254584	0.146729	0.0364219	0.205494	2.83321	1.94591	0.4286	1	7.96555	0.048801
55	2013	C33	1996	0.0329815	14.97	1.81586e+06	-0.0395723	0.0174981	3.55535	0	0	0.0169255	0	0	21.6786	0.5322	0.0330403	0.571051	1.75116	0.0602197	0.17808	0.250175	0.222575	2.89037	1.94591	0.4286	1	7.6406	0.0175753
55	2014	C33	1996	0.173697	12.1207	2.34018e+06	-0.0500017	0.0107566	3.73767	0	0	0.0156216	0.693147	1	22.0215	0.644926	0.0296024	0.46021	2.17292	-0.152317	0.133703	0.109122	0.232003	2.94444	1.94591	0.4286	1	8.01268	0.0190715
55	2015	C33	1996	0.110254	16.1681	2.24639e+06	-0.0518111	0.0111739	3.66356	0	0	0.00779105	0.693147	1	22.2193	0.701165	0.0167876	0.398465	2.50963	-0.0806683	0.103637	0.31581	0.246483	2.99573	1.94591	0.4286	1	7.75234	0.011851
55	2016	C33	1996	0.120366	5.45253	7.57196e+06	-0.0405023	0.0185722	2.83321	0	0	0.0578864	0.693147	1	22.6383	0.660779	0.116608	0.542586	1.84302	0.0686185	0.0746744	0.648273	0.258692	3.04452	1.94591	0.4286	1	7.76175	0
55	2017	C33	1996	0.0746826	4.14946	5.63791e+06	-0.0472137	0.00355233	2.99573	0	0	0.0827963	0	0	22.7548	0.575245	0.159729	0.726694	1.3761	0.0731544	0.0613892	-0.298867	0.25041	3.09104	1.94591	0.4286	1	7.67322	0
55	2018	C33	1996	0.0518538	3.80756	5.93194e+06	-0.0263252	0.0238306	3.21888	0	0	0.0765054	0	0	23.0897	0.512594	0.245694	1.10639	0.903842	0.0363175	0.0427132	0.0343377	0.249558	3.13549	1.94591	0.4286	1	7.69894	0
55	2019	C33	1996	0.0455166	0.52	5.41174e+06	-0.0331276	0.017706	3.98898	0	0	0.122143	0	0	23.1542	0.53991	0.0314825	1.05973	0.943638	-0.0004648	0.0419819	-0.0140817	0.256653	3.17805	1.94591	0.4286	1	7.78114	0.0246911
55	2020	C33	1996	0.0686342	22.0414	1.28729e+07	0.10955	0.0109845	4.27667	0	0	0.138925	0	0	23.197	0.540957	0.0328597	1.13008	0.884892	0.0462388	0.0407152	-0.0088008	0.253554	3.21888	1.94591	0.4286	1	7.71646	0
55	2021	C33	1996	0.168893	24.5204	1.24594e+07	0.118094	0.00929384	3.93183	0	0	0.0094269	0	0	23.2297	0.543997	0.0187995	1.12526	0.88868	-0.0051728	0.0541062	0.194149	0.262858	3.2581	1.94591	0.4286	1	7.99261	0
55	2022	C33	1996	0.0473261	23.9811	1.01384e+07	0.115417	0.0102037	4.43082	0	0	0.00919834	0.693147	1	23.2684	0.543327	0.0228864	1.16934	0.855185	0.0173565	0.0507496	0.0813024	0.266098	3.29584	1.94591	0.4286	1	7.97831	0
56	2009	F52	1996	0.229489	16.46		0.423577	-0.010004	0	0	0	0.0478442	0	0	21.096	0.906939	-0.010501	0.493029	2.02828	-0.01975	0.0461196	-0.161137	0.408227	2.63906	2.07944	0.375	0	5.63835	0.00149069
56	2010	K70	1996	0.318134	28.93	270000	0.0493537	#N/A	0	0	0	0.0928023	0	0	21.1555	1.09739	-0.190126	0.424981	2.35305	-0.391224	0.0342554	-0.19309	0.400308	2.70805	2.07944	0.375	0	5.66988	#N/A
56	2011	K70	1996	0.115296	0.948406	450000	0.0392027	#N/A	0	0	0	0.0908439	0	0	21.1556	1.2517	-0.138262	0.356589	2.80435	-0.0983996	0.0423704	0.0628968	0.396544	2.77259	2.07944	0.375	0	5.80814	#N/A
56	2014	K70	1996	0.236855	1.13		0.0181661	0.00468978	0	0	0	0.0593199	0	0	22.7866	0.628363	-0.0692556	1.01716	0.983125	-0.0478883	0.007701	1.80336	0.274741	2.94444	2.07944	0.375	0	6.33505	0.00480035
56	2015	K70	1996	0.119617	33.7889		0.00956835	0.00388754	0	0	0	0.0724305	0	0	22.8022	0.374702	0.0048331	0.674455	1.48268	0.0185067	0.0071686	1.71166	0.609698	2.99573	1.60944	0.6	0	6.18826	0.00389586
56	2016	K70	1996	0	2.84787		0.00570989	0.015236	0	0	0	0.0435705	0	0	23.0879	0.482337	0.0124925	0.818311	1.22203	0.0027046	0.0051153	0.214515	0.609698	3.04452	2.19722	0.3333	0	6.24028	0.0527028
56	2017	K70	1996	0.193705	59.8892	9.51055e+06	0.00665466	0.0709285	0			0.00667766	0	0	23.3744	0.591611	0.0169329			0.0237185	0.003839	1.15527	0.595402	3.09104	2.19722	0.3333	0	6.60123	0.0955921
56	2018	K70	1996	0.0507099	58.66	1.25901e+06	0.00570431	0.00863197	0	0	0	0.00506012	0	0	23.3076	0.561924	0.0086537	1.07182	0.93299	0.0146009	0.0038618	0.351487	0.591548	3.13549	2.19722	0.3333	0	6.58202	0
56	2019	L72	1996	0		2.1721e+06	0.00222817	0.00424218	1.94591	0	0	0.00509683	0	0	23.2455	0.554071	0.005933	1.10718	0.903192	0.0241621	0.0037263	-0.0001552	0.583371	3.17805	2.19722	0.3333	0	6.42649	0
56	2020	L72	1996	0.122499	0.004359	5.2358e+06	-0.000775987	0.00166848	0	0	0	0.0214589	0	0	23.1877	0.588872	-0.0264033	1.16789	0.856241	0.0404374	0.003788	-0.277391	0.563245	3.21888	2.07944	0.375	0	6.86693	0.0183296
56	2021	L72	1996	0.308523	54.23	752911	-0.00802791	0.000626507	0	0	0	0.0786242	0	0	23.1144	0.690232	-0.110917	0.832402	1.20134	0.037376	0.0036437	0.100157	0.535029	3.2581	2.07944	0.375	0	6.72982	0
56	2022	L72	1996			3.65382e+06	-0.00939878	0	0	1	0	0.0660445	0.693147	1	23.039	0.792816	-0.114015	0.805515	1.24144	0.0380248	0.011112	-0.120936	0.457093	3.29584	2.19722	0.3333	0	6.66441	0
58	2009	L71	1996	0.0642261	0.36		0.0568261	0.021539	0	0	0	0.0871211	0	0	21.0304	0.186105	-0.212715	0.300962	3.32268	0.0552432	0.139403	-0.0890375	0.343336	2.63906	2.19722	0.3333	0	5.86647	0.0652383
58	2010	L71	1996	0.289668	0.91		0.0570988	0.0158481	0	0	0	0.131848	0	0	21.106	0.199613	0.044977	0.395316	2.52962	0.0746753	0.0401577	0.354499	0.348566	2.70805	2.19722	0.3333	0	6.00141	0.0163669
58	2011	L71	1996	0.171135	34.14	250000	0.0759267	0.0215306	0			0.152768	0	0	21.2382	0.209863	0.0438215			0.0415561	0.0274423	0.113303	0.348623	2.77259	2.19722	0.3333	0	6.33505	0.0221045
58	2012	L72	1996	0.160772	31.09	870280	0.0732473	0.0060981	0	0	0	0.00905217	0	0	21.2776	0.211592	0.0323715	0.569066	1.75727	-0.026419	0.0247984	0.0617228	0.349997	2.83321	2.19722	0.3333	0	5.70378	0.00609941
58	2013	L72	1996	0.0833333		1.11783e+06	0.0526227	0.0101146	3.80666	0	0	0.00898595	0	0	21.4817	0.327471	0.0375675	0.548434	1.82337	-0.057393	0.0196149	0.287944	0.337828	2.89037	2.19722	0.3333	0	5.90808	0.0101403
58	2014	L72	1996		30.24	1.55459e+06	0.0385774	0.0122933	4.06044	0	0	0.0041461	0	0	21.7015	0.437771	0.0328174	0.482074	2.07437	-0.160894	0.0155687	0.140595	0.335021	2.94444	2.19722	0.3333	0	6.00881	0.0123051
58	2015	L72	1996	0.21978	0.471326	980956	0.0203015	0.00653855	4.00733			0.00637158	0	0	21.6844	0.357337	0.0409408			-0.004763	0.0143515	0.0883398	0.323198	2.99573	2.19722	0.3333	0	6.78219	0.00660742
58	2016	L72	1996	0.078911	0.536269	9.82826e+06	0.0150902	0.00395377	0	0	0	0.0158872	2.07944	1	21.6587	0.309922	0.0550967	0.325939	3.06806	-0.0471025	0.0153758	-0.0932519	0.326037	3.04452	2.19722	0.3333	0	6.59715	0
58	2017	L72	1996	0.0402901	0.30051	6.41662e+06	0.154516	0.061451	0	0	0	0.00958628	2.19722	1	22.6681	0.630906	0.0645695	0.69245	1.44415	0.0725606	0.0089244	1.94669	0.580725	3.09104	2.07944	0.375	0	7.92407	0
58	2018	L72	1996	0.0887115	57.1	1.0505e+07	0.130305	0.0259655	0	0	0	0.0318886	2.19722	1	22.6873	0.656307	0.0033349	0.761786	1.3127	0.0235233	0.0083265	-0.189531	0.579537	3.13549	2.07944	0.375	0	7.7878	0
58	2019	L72	1996	0.0791766	0.18	9.87936e+06	0.0712429	0.00726527	3.04452	0	0	0.0241867	0.693147	1	22.5463	0.594452	0.0154922	0.678575	1.47368	0.0695408	0.0099801	-0.0700964	0.579696	3.17805	2.07944	0.375	0	7.93487	0.00773831
58	2020	L72	1996	0.120736	0.19017	1.30566e+07	0.0390127	0.0010169	3.3322	0	0	0.0112236	0	0	22.4865	0.574448	0.0050215	0.698195	1.43226	0.0417673	0.0404934	-0.0599786	0.587639	3.21888	2.19722	0.3333	0	7.86902	0
58	2021	L72	1996	0.163858	56.7	5.06786e+06	0.0559232	0	3.43399	0	0	0.0127275	0	0	22.4518	0.543141	0.0172422	0.701953	1.4246	0.133874	0.0471199	0.421032	0.582614	3.2581	2.19722	0.3333	0	9.3579	0.0164958
58	2022	L72	1996	0.0831716	56.659	1.0319e+07	0.0598127	0	3.3673	0	0	0.0135937	0	0	22.3945	0.538946	0.0073147	0.480155	2.08266	0.0418301	0.0488493	-0.083147	0.581583	3.29584	2.19722	0.3333	0	9.32741	0
59	2009	C25	1997		5.72213	930000	-0.0128613	0.343341	0	0	0	0.011502	0	0	23.8167	0.702672	0.0106841	0.784082	1.27538	0.0178247	0.22771	-0.213504	0.57067	2.56495	2.19722	0.3333	0	8.97828	0.34353
59	2010	C25	1997		5.19993	3.80357e+06	0.188919	0.0184357	0	0	0	0.00767577	0	0	24.0018	0.750634	0.0169852	0.815737	1.22589	0.0558229	0.637145	7.29227	0.554441	2.63906	2.19722	0.3333	0	9.1881	0.0184458
59	2011	C25	1997		2.34235	4.29321e+06	0.156868	0.0481925	0	0	0	0.0128821	0	0	24.0744	0.735552	0.0305778	0.947617	1.05528	0.112025	0.599101	0.569629	0.551218	2.70805	2.19722	0.3333	0	9.44169	0.0481925
59	2012	C25	1997	0.267176	4.85066	2.49102e+07	0.0747595	0.0410698	0.693147	0	0	0.0150367	0	0	24.2123	0.774421	0.0006505	0.976536	1.02403	-0.0642221	0.566702	-0.0412262	0.546526	2.77259	2.19722	0.3333	0	9.23474	0.0410698
59	2013	C25	1997	0.0458085	0.07771	4.78651e+06	0.0238451	0.0401405	2.3979	0	0	0.0211647	0	0	24.0712	0.745773	-0.0052939	1.04561	0.956381	0.0640062	0.589841	0.154108	0.547208	2.83321	2.07944	0.375	0	9.2556	0.0401405
59	2014	C25	1997	0.138568	0.424812	6.01949e+06	0.0496667	0.0228493	1.38629	0	0	0.0266686	0	0	24.2671	0.725987	-0.0471465	0.880191	1.13612	0.0036852	0.509679	0.057444	0.563516	2.89037	2.19722	0.3333	0	9.24522	0.0228493
59	2016	C25	1997	0.111857	17.4617	6.28947e+06	0.0103984	0.0325311	3.29584	0	0	0.0575054	0	0	24.1691	0.646671	0.0603073	0.818468	1.2218	0.134643	0.457287	-0.0584088	0.500221	2.99573	1.94591	0.2857	1	9.29054	0.0492022
59	2017	C25	1997	0.198807	0.524607	1.76539e+07	-0.0187313	0.0163669	4.09434	0	0	0.0688598	0	0	24.1562	0.591054	0.0622776	0.932075	1.07288	0.0957436	0.451586	0.158392	0.488382	3.04452	2.19722	0.3333	1	9.23337	0
59	2018	C25	1997	0.103573	32.1839	1.57996e+07	-0.0215752	0.00772412	4.00733	0	0	0.0195715	0	0	24.2033	0.576934	0.035433	1.14993	0.869618	0.0731085	0.416288	0.08808	0.506019	3.09104	2.19722	0.3333	0	9.02377	0
59	2019	C25	1997	0.162338	43.5322	9.14282e+06	-0.0183165	0.00667381	4.21951	0	0	0.0218158	0	0	24.1029	0.51817	0.0339365	1.17655	0.849944	0.0927639	0.476198	0.079738	0.512627	3.13549	2.19722	0.3333	0	9.0652	0
59	2020	C25	1997	0.118554	11.7402	3.1369e+07	-0.042036	0.0104957	4.07754	0	0	0.0162598	0	0	24.0519	0.494189	0.0120499	1.23359	0.810643	0.100884	0.457726	-0.23154	0.514922	3.17805	2.19722	0.3333	0	9.02786	0
59	2021	C25	1997	0.303674	2.43181	3.34783e+07	-0.0390681	0.0130207	4.21951	0	0	0.014622	0	0	24.1926	0.53655	0.0312316	1.11221	0.89911	0.0873325	0.376748	0.266608	0.505171	3.21888	2.19722	0.3333	0	8.99417	0
59	2022	C25	1997	0.162655	50.4089	1.65901e+07	-0.0106152	0.00634101	3.66356	0	0	0.0100568	0	0	24.2086	0.537197	0.0185573	1.14879	0.870483	0.0537558	0.358592	0.272612	0.499446	3.2581	2.19722	0.3333	0	9.02329	0
60	2009	C32	1997	0.133749	10.4354	8002139	0.036345	0.193755	1.60944	0	0	0.0687834	0	0	23.1783	0.594227	0.0531449	0.328468	3.04444	0.0430672	0.331486	0.0147016	0.416796	2.56495	2.3979	0.3636	0	9.23103	0.209836
60	2010	C32	1997	0.105932	7.58304	1.92887e+07	0.0912258	0.0736168	3.2581	0	0	0.00784392	0	0	23.4023	0.6138	0.0724686	0.326578	3.06206	0.133323	0.289982	0.27407	0.42216	2.63906	2.3979	0.3636	0	9.21841	0.1718
60	2011	C32	1997	0.13465	2.82171	3.60263e+07	-0.0140539	0.0785673	3.7612	0	0	0.0265726	0	0	23.3653	0.525585	0.0764399	0.576712	1.73397	0.0763546	0.286983	0.936871	0.409754	2.70805	2.3979	0.3636	0	9.31163	0.0800956
60	2012	C32	1997		43.2654	3.78006e+07	-0.00753835	0.0883328	3.63759	0	0	0.0280115	0	0	23.3675	0.495988	0.0379855	0.54887	1.82193	0.105663	0.279693	-0.0125837	0.413367	2.77259	2.3979	0.3636	0	9.29017	0.0905387
60	2013	C32	1997	0.0944287	42.0506	3.56554e+07	-0.00183917	0.0803815	4.02535	0	0	0.033973	0	0	23.3939	0.561427	0.0295245	0.68607	1.45758	0.0672007	0.278473	0.14773	0.437469	2.83321	2.3979	0.3636	0	9.26113	0.0906835
60	2014	C32	1997	0.157646	43.2375	4.56897e+07	-0.000252783	0.0464713	3.3322	0	0	0.00805103	0	0	23.3776	0.540798	0.0384247	0.521656	1.91697	0.060455	0.317025	0.163673	0.431667	2.89037	2.3979	0.3636	0	9.2322	0.0673711
60	2015	C32	1997	0.0570776	6.3647	8.08678e+07	-0.00730839	0.0517199	3.13549	0	0	0.0111953	0	0	23.4885	0.503239	0.0173244	0.424065	2.35813	0.0210929	0.311643	-0.310741	0.410497	2.94444	2.30259	0.4	0	8.96801	0.0613876
60	2016	C32	1997	0.118064	7.11106	6.90285e+07	-0.00566825	0.0481546	3.85015	0	0	0.0117508	0	0	23.5547	0.515829	0.0208152	0.50781	1.96924	0.0828783	0.29962	-0.110923	0.412364	2.99573	2.30259	0.4	0	9.22227	0
60	2017	C32	1997	0.121729	40.1696	6.11054e+07	0.00823454	0.0674754	4.49981	0	0	0.0323104	0.693147	1	23.6608	0.448533	0.0610276	0.556559	1.79676	0.130863	0.287279	0.259476	0.375394	3.04452	2.19722	0.4444	1	9.17833	0
60	2018	C32	1997	0	5.98484	2.91252e+07	0.00674616	0.0762809	4.67283	0	0	0.0274812	1.09861	1	23.694	0.450591	0.0474045	0.850916	1.17521	0.101084	0.306365	0.0525567	0.3721	3.09104	2.19722	0.3333	1	9.19573	0
60	2019	C32	1997	0.0541126	42.5941	6.88428e+07	0.0191716	0.103754	4.66344	0	0	0.0142563	1.38629	1	23.7349	0.440773	0.0437587	0.836067	1.19608	0.109313	0.356061	0.142116	0.375504	3.13549	2.19722	0.3333	0	9.17066	0.10492
60	2020	C32	1997	0.0537924	34.996	5.0704e+07	0.0189125	0.130852	4.34381	0	0	0.00744361	1.09861	1	23.9157	0.47259	0.0492442	0.848047	1.17918	0.0658068	0.305715	0.325677	0.374707	3.17805	2.19722	0.3333	0	9.1937	0
60	2021	C32	1997	0.169123	4.0245	3.47088e+07	0.0146113	0.155018	4.60517	0	0	0.00181068	0.693147	1	24.0412	0.501386	0.0470088	0.86913	1.15057	0.0640309	0.279931	0.470556	0.377042	3.21888	2.19722	0.3333	0	9.17616	0
60	2022	C32	1997	0.0760649	41.1952	5.31808e+07	0.0135726	0.121592	4.31749	0	0	0.00612834	0.693147	1	24.2092	0.531575	0.0410033	0.999118	1.00088	0.0331002	0.345355	0.245004	0.395967	3.2581	2.19722	0.3333	0	9.1843	0
61	2009	F51	1997	0.0531067	7.30455	4.76407e+07	-0.0566282	0.0819513	0.693147	0	0	0.0178688	0.693147	1	22.6708	0.50535	0.0237715	0.611136	1.6363	0.0736718	0.210153	-0.0265952	0.355763	2.56495	2.56495	0.3846	0	8.58858	0.0849162
61	2010	F51	1997	0.0499313	12.1034	3.78443e+07	-0.033595	0.12962	0	0	0	0.00727568	0.693147	1	22.9329	0.585435	0.0346583	0.525096	1.90441	0.0727858	0.17958	0.100217	0.360712	2.63906	2.56495	0.3846	0	8.6935	0.130335
61	2011	F51	1997	0.0752634	10.5705	9.89935e+07	-0.0299609	0.144351	1.79176	0	0	0.0040385	1.09861	1	22.9713	0.564772	0.0281394	0.682592	1.465	-0.028817	0.285147	0.309932	0.362792	2.70805	2.56495	0.3846	0	8.8578	0.152508
61	2012	L72	1997	0	3.64975	8.80211e+07	0.021798	0.125179	2.19722	0	0	0.0130797	0.693147	1	23.0857	0.593047	0.0104526	0.750494	1.33246	0.0268077	0.27521	-0.0633208	0.361834	2.77259	2.56495	0.3846	0	8.58223	0.131384
61	2013	L72	1997	0	51.1127	1.13405e+08	0.029574	0.12121	1.09861	0	0	0.0111862	0.693147	1	23.2266	0.499835	0.0189027	0.648686	1.54158	0.0155606	0.228061	0.289336	0.460782	2.83321	2.56495	0.3846	0	8.38092	0.122161
61	2014	L72	1997	0	1.63248	9.51986e+07	0.0428199	0.164863	1.38629	0	0	0.00509496	0	0	23.3483	0.554065	0.010404	0.475771	2.10185	0.0523291	0.223005	-0.239961	0.589607	2.89037	2.56495	0.3846	0	8.4929	0.164915
61	2015	L72	1997	0.0209996	4.27056	1.25582e+08	0.067442	0.129446	0	0	0	0.00776416	0.693147	1	23.504	0.622803	0.0029574	0.415713	2.4055	0.0720724	0.176078	0.0536353	0.61953	2.94444	2.56495	0.3846	0	8.58821	0.130258
61	2016	L72	1997	0.0192382	33.5895	5.99661e+07	0.0662663	0.0797351	1.09861	0	0	0.00447206	0.693147	1	23.571	0.637762	0.0055885	0.539962	1.85198	0.0306065	0.112332	0.163204	0.63953	2.99573	2.56495	0.3846	0	8.56484	0
61	2017	L72	1997	0	61.0824	6.87334e+07	0.0500821	0.0475405	1.94591	0	0	0.00347972	0.693147	1	23.6594	0.659883	0.0033898	0.741083	1.34938	0.0409571	0.0866622	0.210983	0.63953	3.04452	2.56495	0.3846	0	8.52437	0
61	2018	L72	1997	0.0134517	34.4539	1.55265e+08	0.0586307	0.0284347	1.60944	0	0	0.00235	0.693147	1	23.6677	0.653134	0.0052969	0.920611	1.08624	0.0656549	0.101337	-0.0589571	0.651586	3.09104	2.56495	0.3846	0	8.48136	0
61	2019	L72	1997	0.0170532	35.0842	7.13813e+07	0.0649793	0.0287922	2.94444	0	0	0.0115532	0.693147	1	23.6988	0.649514	0.0210806	0.882333	1.13336	0.0473489	0.103337	0.239311	0.651586	3.13549	2.48491	0.4167	0	8.44333	0
61	2020	L72	1997	0.0137722	68.457	8.12877e+07	0.0375676	0.049634	2.07944	0	0	0.0114468	0.693147	1	23.6888	0.634451	0.0226687	0.799416	1.25091	0.0360281	0.102176	0.112685	0.651586	3.17805	2.48491	0.4167	0	8.48941	0
61	2021	L72	1997	0.0385802	67.2267	6.61219e+07	0.0354821	0.0337155	1.94591	0	0	0.00174722	0	0	23.7519	0.638294	0.0247326	0.859918	1.1629	0.0601172	0.0972841	0.2891	0.651586	3.21888	2.48491	0.4167	0	8.47783	0
61	2022	L72	1997	0.0220361	68.7543	1.06474e+08	0.0452375	0.0181378	1.94591	0	0	0.00550544	0	0	23.7672	0.641841	0.0157158	0.906851	1.10272	0.0407979	0.102703	0.0638778	0.651586	3.2581	2.30259	0.5	0	8.47178	0
62	2009	L71	1997	0.0870701	0.61		0.0571465	0.00891726	0	0	0	0.0369391	0	0	21.7345	0.383852	0.0846344	0.683463	1.46314	0.121691	0.085646	0.224117	0.763241	2.56495	2.19722	0.3333	0	9.54567	0.104556
62	2010	L71	1997	0.0361141	0.054805	2500000	-0.0247257	0.00840301	0.693147	0	0	0.0322325	0	0	22.0651	0.531336	0.0538346	0.798023	1.2531	-0.199337	0.0844052	-0.796628	0.7671	2.63906	2.19722	0.3333	0	6.93342	0.00840366
62	2011	L71	1997	0.0881834	0.068172	6.50221e+06	0.1448	0.0137128	1.09861	0	0	0.0337023	0	0	22.2631	0.620521	0.0116732	0.898781	1.11262	-0.0629313	0.066389	0.529436	0.768613	2.70805	2.19722	0.3333	0	7.3518	0.0139628
62	2012	L72	1997	0.263312	0.15		0.244083	0.00518989	1.38629	0	0	0.0301888	0	0	22.3323	0.679874	0.0585598	0.673609	1.48454	0.0263835	0.051617	1.2814	0.75821	2.77259	2.19722	0.3333	0	7.49053	0.00549573
62	2013	L72	1997	0.124185		841390	0.370432	0.00478811	0	0	0	0.0438497	0	0	22.3071	0.588971	0.0822639	0.452353	2.21066	0.214686	0.0504712	0.331547	0.759067	2.83321	2.19722	0.3333	0	7.46394	0.0048056
62	2014	L72	1997	0.0901172	74.9707	1784980	0.139568	0.00599548	0	0	0	0.0394502	0	0	22.121	0.411928	0.105712	0.343349	2.91249	0.0613146	0.0978815	0.285407	0.774788	2.89037	2.19722	0.3333	1	7.44542	0.00605037
62	2015	L72	1997	0.10721	0.080023	8123950	-0.0332118	0.0179263	2.89037	0	0	0.0394583	0.693147	1	22.545	0.404929	0.0730724	0.227367	4.39817	0.026143	0.061361	-0.237846	0.777169	2.94444	2.19722	0.3333	1	7.44366	0.0328069
62	2016	L72	1997	0.154991	72.7483	1.37874e+07	-0.105437	0.0104971	0.693147	0	0	0.0439808	0.693147	1	22.6581	0.410328	0.06712	0.313295	3.19188	-0.0533516	0.0474809	1.72643	0.777169	2.99573	2.19722	0.3333	1	7.40245	0.0105014
62	2017	F51	1997	0.0741107	73.2606	1.64617e+07	-0.167361	0.00612385	1.79176	0	0	0.00649907	0.693147	1	22.871	0.477586	0.0589759	0.426257	2.346	0.0502732	0.036111	0.49657	0.777169	3.04452	2.19722	0.3333	1	7.51316	0.0983643
62	2018	F51	1997	0.0601052	72.9219	1.12547e+07	-0.234786	0.00489208	1.79176	0	0	0.0134882	0	0	23.0556	0.500546	0.0815766	0.600154	1.66624	-0.0025246	0.0282103	0.422016	0.777169	3.09104	2.07944	0.375	1	7.55224	0.0328254
62	2019	F51	1997	0.0501924	2.87107	1.40512e+07	-0.244014	0.00554834	0	0	0	0.0136273	0	0	23.1525	0.496825	0.0662514	0.553093	1.80801	0.0611925	0.0229845	0.216579	0.777169	3.13549	2.19722	0.3333	1	7.54274	0.0183071
62	2020	F51	1997	0.0560852	72.9839	1.197e+07	-0.315239	-0.0142405	0	0	0	0.0123899	0	0	23.228	0.50159	0.0610167	0.639478	1.56377	-0.0392631	0.0209519	0.137629	0.776516	3.17805	2.19722	0.3333	1	7.53956	0.0332619
62	2021	F51	1997	0.0576701	63.0267	7.56966e+06	-0.30037	0.0300776	2.07944	0	0	0.00621926	0.693147	1	23.4812	0.568913	0.074457	0.584468	1.71096	-0.0590853	0.0151417	0.398604	0.752081	3.21888	2.19722	0.3333	1	7.71691	0.0345396
62	2022	F51	1997	0.092147	16.4683	1.87473e+07	-0.262205	0.020116	1.94591	0	0	0.00620294	0.693147	1	23.5183	0.52189	0.0672082	0.768092	1.30193	0.13908	0.0135498	0.0481913	0.745278	3.2581	2.19722	0.3333	0	7.82804	0
63	2009	C39	1997	0.0543183	8.78899	168587000	0.108506	0.0403573	8.68372	1	0	0.00252167	0.693147	1	24.9478	0.737368	0.0452261	0.570473	1.75293	0.0545675	0.0689841	0.360756	0.544179	2.56495	2.63906	0.3571	0	11.1612	0
63	2010	C39	1997	0.0673401	9.08665		0.106223	0.0444481	8.57904	1	0	0.00367774	0.693147	1	25.1559	0.703371	0.0455948	0.665482	1.50267	0.0111929	0.0775202	0.165769	0.543045	2.63906	2.63906	0.3571	0	11.3531	0
63	2011	C39	1997	0.0365364	56.4278		0.071744	0.0472289	8.4502	1	0	0.0146476	0.693147	1	25.3807	0.750505	0.0236712	0.80295	1.24541	-0.0171989	0.06647	0.227579	0.5406	2.70805	2.63906	0.3571	0	11.4052	0
63	2012	C39	1997	0.101488	37.3297		0.0521904	0.0221681	8.21825	1	0	0.0354631	0.693147	1	25.4003	0.789302	-0.0244779	0.923734	1.08256	0.014426	0.0660481	-0.0235941	0.547937	2.77259	2.63906	0.3571	0	11.2696	0.0225652
63	2013	C39	1997	0.0508906	20.2575		0.021199	0.0216943	7.87778	1	0	0.0233926	0.693147	1	25.3292	0.763931	0.0138165	0.852204	1.17343	0.0257253	0.0744356	-0.106693	0.527753	2.83321	2.63906	0.3571	0	11.1432	0.0217497
63	2014	C39	1997	0.058072	52.4416		0.0471603	0.01994	8.42727	1	0	0.0266303	0.693147	1	25.3887	0.752458	0.0264451	0.784573	1.27458	0.0236563	0.0691837	0.082909	0.513233	2.89037	2.63906	0.3571	0	11.2333	0.0206596
63	2015	C39	1997	0.0505178	53.7269		0.0620286	0.0230231	8.61812	0	1	0.00941744	0.693147	1	25.5182	0.641433	0.0329382	0.813459	1.22932	0.0612493	0.0636275	0.229714	0.536384	2.94444	2.56495	0.3846	0	11.346	0.0232465
63	2016	C39	1997	0.0520021	37.3965		0.108045	0.0322915	8.88572	0	1	0.0230503	1.09861	1	25.6766	0.711347	-0.0107252	0.870019	1.1494	0.0371376	0.0530655	0.0104485	0.531697	2.99573	2.63906	0.3571	1	11.308	0
63	2017	C39	1997	0.0490557	20.7292		0.11236	0.041339	8.73004	0	0	0.0274429	1.09861	1	25.6928	0.684777	0.0377191	0.621455	1.60913	0.0501519	0.060394	0.0748973	0.516644	3.04452	2.63906	0.3571	0	11.2222	0
63	2018	C39	1997	0.0525901	21.6554		0.0404736	0.0313063	8.39208	0	0	0.051748	0.693147	1	25.5858	0.745184	-0.0508526	0.762585	1.31133	-0.0712434	0.0687902	-0.214144	0.511538	3.09104	2.19722	0.3333	0	11.1308	0
63	2019	C39	1997	0.0755287	52.0436		0.0512672	0.0360796	8.00169	0	0	0.0609551	0	0	25.6735	0.731206	0.0427027	0.606297	1.64936	0.0527368	0.0664543	0.0610834	0.48878	3.13549	2.19722	0.3333	0	11.1572	0
63	2020	C39	1997	0.0260146	20.4117		0.0816741	0.045766	7.72974	0	0	0.0577896	0	0	25.7381	0.693813	0.0323584	0.646898	1.54584	0.0679301	0.0790915	0.118079	0.422015	3.17805	2.19722	0.3333	0	11.2079	0.0476574
63	2021	C39	1997	0.219956	44.4431		0.0898228	0.0362847	6.52209	0	0	0.0097709	0	0	25.8518	0.684246	0.0440571	0.661175	1.51246	0.093169	0.0677695	0.128841	0.422503	3.21888	2.19722	0.3333	0	11.1925	0
63	2022	C39	1997	0	25.4544		0.0645165	0.0291991	5.55683	0	0	0.00914398	0	0	25.9215	0.670948	0.0445595	0.773843	1.29225	0.0418765	0.0713626	0.0736348	0.424055	3.2581	2.19722	0.3333	0	11.2227	0
65	2009	E48	1998	0.351975		4630000	0.346283	0.000785808	0	0	0	0.0355246	0	0	21.5728	0.77056	0.0205019	0.366662	2.72731	0.418577	0.0059737	0.695971	0.676019	2.48491	2.19722	0.3333	0	5.43372	0.00078584
65	2010	E48	1998		0.669991	192000	0.408586	0.000594991	0	0	0	0.00426835	0	0	21.3927	0.706491	0.0231702	0.434634	2.30078	0.116221	0.006343	-0.0239773	0.645195	2.56495	1.79176	0.5	0	5.4161	0.000634161
65	2011	E48	1998	0.185443	55.4409	1036440	0.335129	0.00151648	1.09861	0	0	0.0083564	0	0	21.5692	0.723701	0.039827	0.627745	1.593	0.0489076	0.0057495	0.43911	0.647261	2.63906	2.19722	0.3333	0	5.51745	0.00152801
65	2012	E48	1998	0.0564334	61.53		0.324065	0.0557542	1.09861	0	0	0.00682955	0	0	21.8832	0.756321	0.0518738	0.802739	1.24573	-0.0019326	0.0075029	-0.369251	0.648579	2.70805	2.19722	0.3333	0	5.56068	0.0557571
65	2013	E48	1998	0		300000	0.41634	0.00767016	0	0	0	0.0148252	0	0	22.1052	0.757927	0.0546475	0.680746	1.46898	0.190324	0.0352911	0.781699	0.660247	2.77259	2.19722	0.3333	0	5.66643	0.00768803
65	2014	E48	1998	0	0.4329		0.333639	0.00516064	2.07944	0	0	0.0128473	0	0	22.3162	0.75983	0.0504067	0.590323	1.69399	0.0345603	0.028067	0.0222576	0.641123	2.83321	2.19722	0.3333	0	5.65948	0.00516127
65	2015	E48	1998	0.0700035	2.30509	500000	0.339509	0.050599	1.79176			0.0127974	0	0	22.613	0.672984	0.0399547			0.0573122	0.0187088	0.41714	0.631901	2.89037	2.07944	0.375	0	5.84933	0.0506597
65	2016	E48	1998	0.0650407	3.07551	9.13191e+06	0.214831	0.0570519	2.56495	0	0	0.00676824	0	0	23.2204	0.698646	0.0563069	0.60307	1.65818	0.0118587	0.0314801	1.04452	0.680733	2.94444	2.19722	0.3333	0	7.61579	0
65	2017	E48	1998	0.097371	0.329921	8.48712e+06	0.217876	0.055882	2.77259	0	0	0.00886554	0	0	23.1625	0.640241	0.0460064	0.734324	1.3618	0.115388	0.0396558	0.11049	0.66708	2.99573	2.19722	0.3333	0	7.6014	0
65	2018	E48	1998	0.115407	0.089511	6.20246e+06	0.139709	0.0231363	3.71357	0	0	0.00843506	0	0	23.1611	0.597413	0.0539271	0.915009	1.09289	0.0159314	0.0367389	0.0258353	0.676302	3.04452	2.19722	0.3333	0	7.5606	0.045372
65	2019	E48	1998	0.129997	0.391228	7.21433e+06	0.0444966	0.0367088	1.94591	0	0	0.00644892	0	0	23.4142	0.630137	0.0564682	0.937529	1.06663	-0.107046	0.0381106	0.108077	0.666693	3.09104	2.07944	0.375	0	7.44425	0
65	2020	E48	1998	0.0951173	18.6814	1.75693e+07	-0.00784705	0.0529986	3.82864	0	0	0.00980592	0	0	23.6181	0.655597	0.0477736	1.02411	0.976456	-0.0704415	0.0437825	0.161886	0.659357	3.13549	2.19722	0.3333	0	7.55852	0
65	2021	E48	1998	0.234028	20.1002	7.17432e+06	0.0537607	0.0385821	3.3673	0	0	0.00811439	0	0	23.6856	0.6463	0.0361817	1.00899	0.991091	0.0774115	0.0983771	0.0155133	0.655128	3.17805	2.19722	0.3333	0	7.55538	0
65	2022	E48	1998	0.21225	3.25025	1.04333e+07	0.0090861	0.0164375	1.09861	0	0	0.00428782	0	0	23.818	0.612401	0.0387865	1.01219	0.987956	0.0334248	0.125692	0.0293686	0.658476	3.21888	2.19722	0.3333	0	7.56112	0
66	2009	C39	1997	0.0563857	1.79993	6.0319e+07	0.0212836	0.140747	3.82864	0	0	0.0146772	0.693147	1	24.0355	0.700102	0.0431597	0.977662	1.02285	0.0285643	0.122796	4.73982	0.524928	2.56495	2.19722	0.3333	0	8.39412	0.14753
66	2010	C39	1997	0.169176	1.22952	1.48442e+08	0.0186375	0.0553808	3.66356	0	0	0.0156254	0.693147	1	24.2175	0.674447	0.0276512	0.971068	1.02979	-0.0429204	0.103963	2.68032	0.580639	2.63906	2.19722	0.3333	0	8.50532	0.057415
66	2011	C39	1997	0.100553	0.036344	9.75573e+07	-0.0640312	0.0387693	3.66356	0	0	0.00714518	0.693147	1	24.2137	0.68834	0.0144368	1.05062	0.951821	0.0194225	0.0987547	-0.0836061	0.579305	2.70805	2.19722	0.3333	0	10.4221	0.0426417
66	2012	C39	1997	0.135962	0.404534	2.55606e+08	0.011525	0.03446	3.68888	0	0	0.0134744	0	0	24.3915	0.738523	0.002652	1.06893	0.935517	0.116448	0.101545	0.0429416	0.546583	2.77259	2.19722	0.3333	0	10.6542	0.0523744
66	2013	C39	1997	0.164962	53.9344	2.62301e+08	0.0191624	0.0356418	4.09434	0	0	0.0157161	0	0	24.3926	0.77851	-0.0194587	1.10327	0.906399	0.0164455	0.0942956	-0.023736	0.575626	2.83321	2.19722	0.3333	0	10.6105	0.0477322
66	2014	C39	1997	0.267953	54.0554	2.24757e+08	0.0549784	0.0301119	3.71357	0	0	0.00929427	0	0	24.4258	0.791154	-0.0085187	1.02231	0.978179	0.0642049	0.0881988	-0.0083903	0.566769	2.89037	2.19722	0.3333	0	10.5843	0.03577
66	2015	C39	1997	0.212202	1.52971	2.76802e+08	0.0163406	0.018667	3.95124			0.00687482	0	0	24.3985	0.779422	-0.0048698			0.0427669	0.0926721	-0.0553009	0.553476	2.94444	2.19722	0.3333	0	10.5639	0.0290049
66	2016	C39	1997	0.0927429	0.149962	2.83873e+08	-0.00129133	0.0231962	4.47734	0	0	0.00857523	0	0	24.4334	0.767378	0.0053446	0.854453	1.17034	0.0507719	0.0137794	-0.052206	0.56203	2.99573	2.19722	0.3333	0	10.4992	0
66	2017	C39	1997	0.134383	0.970088	1.15174e+08	-0.0411443	0.0140209	5.39363	0	0	0.0255127	0	0	23.4447	0.502777	0.0248325	0.563737	1.77388	-0.0264881	0.122338	-0.862475	0.433563	3.04452	2.19722	0.3333	0	9.53452	0
66	2018	C39	1997	0.0660066	43.0743	8.8505e+07	-0.0675369	0.0490894	4.95583	1	0	0.0339979	1.38629	1	23.496	0.584406	0.0677075	0.721902	1.38523	0.0028034	0.119958	0.0528719	0.436701	3.09104	2.19722	0.3333	0	9.53575	0
66	2019	C39	1997	0.079255	4.01784	5.27136e+08	-0.0869507	0.0333595	5.34233	1	0	0.015787	1.60944	1	23.7992	0.600809	0.061894	0.408358	2.44883	0.0050369	0.128356	0.0833511	0.463017	3.13549	2.19722	0.3333	0	9.51569	0
66	2020	C39	1997	0.133715	3.50789	5.15298e+08	-0.0736869	0.0695317	5.24702	1	0	0.022334	1.79176	1	24.0386	0.660481	0.0396165	0.37312	2.6801	0.006075	0.105328	0.3322	0.452918	3.17805	2.19722	0.3333	0	9.64277	0
66	2021	C39	1997	0	43.96	4.09257e+08	-0.0126343	0.0371406	5.73334	0	1	0.0200398	1.09861	1	24.211	0.670955	0.0226586	0.514723	1.94279	-0.008831	0.121355	0.231505	0.45311	3.21888	2.19722	0.3333	0	9.73139	0
66	2022	C39	1997	0.0200521	2.7792	1.67902e+08	-0.0524299	0.0310767	5.51745	0	1	0.0152223	0.693147	1	24.2458	0.561631	0.0067969	0.657901	1.51999	-0.0118577	0.125769	-0.211524	0.456267	3.2581	2.19722	0.3333	0	9.67439	0
68	2009	C39	1997	0.223589		21404253	-0.0236483	0.00040471	0	0	0	0.263426	0	0	20.3687	0.748636	-0.998602	0.15897	6.29049	0.471127	0.783669	-0.766926	0.604933	2.56495	2.19722	0.3333	0	5.35659	0
68	2013	C39	1997	0.0762195			-0.440118	0.00480146	0	0	0	0.233583	0	0	20.1983	0.669023	-0.0730975	0.11086	9.0204	-0.336017	0.362775	5.87687	0.605078	2.83321	2.19722	0.3333	0	3.58352	0.00480146
68	2014	C39	1997	0.28169	7.96041		-0.150297	0.00708711	1.09861	0	0	0.274382	0	0	19.8575	0.723252	-0.208206	0.05168	19.35	0.262956	0.487744	-0.906901	0.481755	2.89037	2.48491	0.3333	0	5.54518	0.00708711
68	2016	C39	1997	0	45.4501	1.41396e+06	0.0246019	0.173849	2.99573	0	0	0.138537	0	0	20.9961	0.390353	0.0084218	0.16298	6.13572	0.0366202	0.143958	0.744023	0.532211	2.99573	2.48491	0.3333	0	6.03548	0.1819
68	2017	C39	1997	0	44.83	1.3667e+06	0.159983	0	1.60944	0	0	0.154832	0	0	21.7542	0.610299	0.0158566	0.440925	2.26796	0.0063725	0.0637098	0.387704	0.519597	3.04452	2.3979	0.3636	0	6.31897	0
68	2018	C39	1997	0	5.80938	4.1332e+06	0.183839	0.168083	1.09861	0	0	0.0320498	0	0	21.9598	0.728095	-0.044719	0.507493	1.97047	-0.0144043	0.0484958	-0.501372	0.50526	3.09104	2.3979	0.3636	0	6.29342	0
68	2019	C39	1997	0		5.42289e+07	0.0895612	0.181814	3.3673	0	0	0.0281385	0	0	22.0546	0.747129	0.0019943	0.538846	1.85582	0.0066734	0.0485142	0.0931884	0.483419	3.13549	2.19722	0.4444	1	6.31717	0.182506
68	2020	M74	1997	0.0795545		2.24988e+06	0.0979357	0.0393121	1.38629	0	0	0.026733	0	0	22.0353	0.790441	-0.047752	0.598305	1.67139	-0.0042268	0.0529873	0.0159652	0.464546	3.17805	2.48491	0.3333	0	6.17794	0
68	2021	M74	1997	0.198063	45.6715	3.3038e+06	0.0184626	0.00171527	1.60944	0	0	0.0253851	0	0	22.1165	0.836634	-0.0305635	0.587744	1.70142	-0.005061	0.0493045	3.09237	0.464998	3.21888	2.48491	0.3333	0	6.51026	0
68	2022	M74	1997	0.168445	44.0588	1.53351e+06	-0.00254682	0	1.38629	0	0	0.0129759	0	0	22.184	0.901682	-0.0562238	0.556668	1.7964	0.0196638	0.0459548	0.184593	0.453873	3.2581	2.3979	0.3636	0	6.38182	0
69	2009	L72	1997		8.9909	7.77501e+06	0.21318	0.219566	0	0	0	0.0118864	0	0	24.149	0.627589	0.0834298	0.630287	1.58658	0.236018	0.295629	2.13892	0.59916	2.56495	2.63906	0.3571	0	9.733	0.21546
69	2010	L72	1997	0.794251	5.38553	4124588	0.0878625	0.130401	2.63906	0	0	0.00775208	0	0	24.6056	0.696934	0.0839658	0.833699	1.19947	-0.110461	0.223416	0.580518	0.602536	2.63906	2.30259	0.5	0	9.86978	0.135378
69	2011	L72	1997	0.15186	5.31125	3590974	0.0993212	0.0751629	2.63906	0	0	0.0103722	0	0	24.8626	0.711699	0.0590526	0.871017	1.14808	-0.0277423	0.185368	0.0003755	0.595762	2.70805	2.3979	0.5455	0	9.95104	0.0755655
69	2012	N78	1997	0.355082	5.92945	1.72536e+07	0.137407	0.0440095	3.4012	0	0	0.0108965	0	0	25.0137	0.699528	0.0597627	0.839434	1.19128	0.0979199	0.172612	0.28632	0.609778	2.77259	2.30259	0.5	0	9.97231	0.0481119
69	2013	N78	1997	0.0745156	58.5204	3.6591e+08	0.227659	0.026401	1.94591	0	0	0.00487754	0	0	25.1992	0.685297	0.0616141	0.949366	1.05333	0.081908	0.163456	0.2635	0.613178	2.83321	2.19722	0.5556	0	9.97367	0.0296161
69	2014	N78	1997	0.129282	3.25147	4.43209e+08	0.0915969	0.0184741	3.2581	0	0	0.00459299	0	0	25.2758	0.660105	0.0611842	0.888765	1.12516	-0.0272826	0.164633	0.0909853	0.6111	2.89037	2.07944	0.625	0	10.1095	0.0184886
69	2015	N78	1997	0.156006	5.84314	4.32059e+08	0.00990571	0.0183635	3.55535	0	0	0.00989745	0	0	25.4705	0.634098	0.0499028	0.923567	1.08276	-0.0162433	0.13026	0.0494212	0.64643	2.94444	2.07944	0.625	0	10.0978	0.016446
69	2016	N78	1997	0.14373	62.0795	8.90134e+08	0.0466554	0.0271485	2.30259	0	0	0.0105035	0	0	25.7092	0.671215	0.0558917	0.956519	1.04546	0.0300923	0.0997924	0.100656	0.675701	2.99573	1.94591	0.5714	0	10.1034	0.028326
69	2017	N78	1997	0	60.4131	6.80188e+08	0.113149	0.035221	2.07944	0	0	0.00302191	0	0	26.1053	0.698911	0.0512273	0.985776	1.01443	-0.0354089	0.0646419	0.193346	0.673494	3.04452	1.94591	0.5714	0	10.1318	0.0824222
69	2018	K70	1997	0.0432807	17.0739	3.58643e+08	0.154408	0.0142534	0.693147	0	0	0.00615779	0	0	26.4074	0.737692	0.0441503	1.06817	0.936183	-0.0339406	0.0494726	0.137009	0.640266	3.09104	2.07944	0.5	0	10.124	0.0324573
69	2019	K70	1997	0.13848	18.2546	3.09827e+08	0.126976	0.0252611	0	0	0	0.00440136	0	0	26.6624	0.749767	0.0425723	1.07535	0.929928	-0.0136657	0.0418791	0.246824	0.635724	3.13549	2.07944	0.5	0	10.1267	0.0252947
69	2020	K70	1997	0.146341	6.82818	7.18585e+08	0.0453272	0.0169315	1.38629	0	0	0.00219924	0	0	26.847	0.75826	0.0376053	1.10915	0.901594	0.0464721	0.0406868	0.363899	0.611307	3.17805	1.94591	0.5714	0	10.0852	0.0181385
69	2021	K70	1997	0.214992	7.40064	6.39638e+08	0.0564304	0.0128092	1.60944	0	0	0.0158991	0	0	26.8972	0.748394	0.0152711	1.12736	0.887026	0.0400739	0.0453753	0.253036	0.615444	3.21888	1.94591	0.5714	0	10.1075	0
69	2022	K70	1997	0.174351	14.8246	5.49182e+08	0.0806246	0.00814863	1.38629	0	0	0.0370527	0	0	26.6969	0.743891	-0.0292496	1.14236	0.875379	-0.0014625	0.0602308	-0.251663	0.616842	3.2581	1.94591	0.5714	0	9.88903	0.00977832
70	2009	C39	2000	0	8.91	17181944	0.01694	0.101383	2.30259	0	0	0.0126495	0	0	20.9285	0.401516	0.0344414	0.429515	2.32821	0.0198733	0.12608	0.239172	0.582863	2.30259	2.3979	0.3636	0	7.03527	0.101451
70	2010	C39	2000	0.0963391		1.75781e+07	0.0330057	0.128468	2.19722	0	0	0.00512583	0	0	21.191	0.454388	0.0443346	0.46762	2.13849	0.0420158	0.12772	0.221102	0.588088	2.3979	2.3979	0.3636	0	7.2233	0.128958
70	2011	C39	2000	0.124792	7.71	1.17209e+07	0.0257331	0.0779462	2.56495	0	0	0.00872828	0	0	21.3223	0.495641	0.0245387	0.695206	1.43842	-0.0265586	0.281682	0.172174	0.577426	2.48491	2.3979	0.3636	0	7.37651	0.07795
70	2012	C38	2000	0.201207	8.10807	1118088	0.0165881	0.0659696	2.19722	0	0	0.0088028	0	0	21.4122	0.509238	0.028659	0.755585	1.32348	0.0409053	0.16821	0.291311	0.577426	2.56495	2.30259	0.4	0	7.48212	0.066995
70	2013	C38	2000	0.138456	46.4419	2653669	0.0124869	0.0724809	3.55535	0	0	0.0039415	0	0	21.5357	0.482769	0.0303415	0.617412	1.61966	0.0063912	0.188218	-0.0236864	0.551373	2.63906	2.19722	0.3333	0	7.57302	0.0769601
70	2014	C38	2000	0.197294	7.18675	4.00064e+06	0.0535731	0.0597433	3.71357			0.000974725	0	0	21.6819	0.51634	0.0291307			0.0548656	0.183611	0.217122	0.543847	2.70805	2.19722	0.3333	0	7.6406	0.0599681
70	2015	C38	2000	0.0796178	8.16445	8.08849e+06	0.135329	0	3.3673	0	0	0.0582312	0	0	22.1007	0.64449	-0.0867123	0.357148	2.79996	0.0451214	0.134115	0.280434	0.530942	2.77259	2.19722	0.3333	0	8.12563	0.117006
70	2016	C38	2000	0	1.20309	2.21382e+07	0.139027	0.0425461	4.07754	0	0	0.059469	0	0	22.2849	0.6724	0.0314583	0.464179	2.15434	0.063039	0.122793	0.882775	0.530942	2.83321	2.19722	0.3333	0	8.39886	0
70	2017	C38	2000	0.0762486	0.436026	2.50191e+07	0.115805	0.0347553	4.00733	0	0	0.0641949	0	0	22.4902	0.688177	0.0454478	0.626897	1.59516	0.0432141	0.0982713	0.186595	0.530942	2.89037	2.07944	0.375	0	8.50025	0
70	2018	C38	2000	0.0637349	47.9455	3.35037e+07	0.0484486	0.0328643	4.06044	0	0	0.00676829	0	0	22.7	0.694881	0.0461357	0.770251	1.29828	-0.0112386	0.0965282	0.0425587	0.530942	2.94444	2.19722	0.3333	0	8.33783	0.0856717
70	2019	C38	2000	0.117405	0.001352	3.86619e+07	-0.0166891	0.0181722	4.43082	0	0	0.00633059	0	0	22.6819	0.5931	0.0513406	0.549947	1.81836	-0.035965	0.0821956	-0.241438	0.439871	2.99573	2.19722	0.3333	0	8.19285	0.0271142
70	2020	C38	2000	0.122519	42.461	5.13035e+07	0.0076952	0.0382615	5.20401	0	0	0.0242326	1.09861	1	23.0344	0.705036	0.0067899	0.694954	1.43894	0.0064202	0.0558568	0.0910438	0.432154	3.04452	2.07944	0.375	0	7.9645	0.0385827
70	2021	C38	2000	0.183701	0.950626	3.20915e+07	-0.135304	0.0333716	4.29046	1	0	0.0663877	1.38629	1	22.8424	0.697191	-0.0654211	0.742016	1.34768	-0.0694069	0.0615799	-0.0278648	0.429798	3.09104	2.19722	0.3333	0	7.92769	0.0333744
70	2022	C38	2000	0.0847745	0.046659	3.28274e+07	-0.131745	0.0355399	3.3673	1	0	0.0476698	1.38629	1	22.7867	0.699494	0.006656	0.69653	1.43569	0.0159763	0.145216	-0.0869617	0.431266	3.13549	2.19722	0.3333	0	8.02584	0
78	2009	C27	1998	0.141819		1.95505e+07	0.0833968	0.0342421	2.48491	0	0	0.0124555	0	0	21.8753	0.781156	0.0002058	0.311442	3.21088	0.0652007	0.140637	0.225266	0.338652	2.48491	2.19722	0.4444	0	8.03139	0.0976984
78	2010	C27	1998		0.155578	2.29332e+07	0.050795	0.0346149	2.3979	0	0	0.0137681	0	0	22.1458	0.782385	0.0151182	0.3764	2.65675	0.0098744	0.0994219	0.475642	0.282493	2.56495	2.3979	0.3636	0	8.15594	0.0357873
78	2011	C27	1998		27.6748	28899077	-0.0388779	0.0214073	2.63906	0	0	0.0143714	0	0	22.2992	0.799178	0.0137797	0.599785	1.66726	-0.0393634	0.085314	0.326572	0.282698	2.63906	2.3979	0.3636	0	8.33735	0.0241332
78	2012	F52	1998		28.1307	2.03188e+07	-0.0653683	0.0327591	3.3673	0	0	0.00386206	0	0	22.492	0.819736	0.0188958	0.68179	1.46673	-0.013938	0.0736267	0.2098	0.285685	2.70805	2.3979	0.3636	0	8.41427	0.0330496
78	2013	F52	1998		0.026143	2.49591e+07	-0.0616262	0.0251142	2.83321	0	0	0.0138279	0	0	22.8051	0.764565	0.0330357	0.712356	1.40379	-0.0153471	0.0730247	0.245467	0.362335	2.77259	2.19722	0.3333	0	8.47595	0.0498296
78	2014	F52	1998		25.6683	1.85856e+07	-0.0738197	0.0221884	2.94444	0	0	0.0150951	0	0	22.9883	0.814926	0.0094757	0.642498	1.55643	-0.0121973	0.0702238	0.2263	0.264536	2.83321	2.3979	0.3636	0	8.51359	0.0296464
78	2015	F52	1998	0.127065	5.5485	9.9162e+06	0.0213436	0.00974784	3.52636	0	0	0.0176243	1.09861	1	23.2698	0.832078	0.046306	0.453022	2.2074	0.0070918	0.0357213	0.134191	0.291897	2.89037	2.3979	0.3636	0	8.41228	0.0192727
78	2016	F52	1998	0.153576	0.939644	12295839	-0.0806764	0.0217437	2.94444	0	0	0.0169319	1.09861	1	23.5364	0.647212	0.0339077	0.688884	1.45162	-0.0898477	0.0292238	0.223803	0.477432	2.94444	1.94591	0.4286	0	8.63337	0.0401156
78	2017	F52	1998	0.165508	46.7343	6.91064e+06	-0.202491	0.0124055	3.3322	0	0	0.00638038	1.09861	1	24.1529	0.790373	0.0346671	0.827912	1.20786	-0.0788259	0.0241803	0.832999	0.498807	2.99573	1.94591	0.4286	0	9.13368	0.0836824
78	2018	F52	1998	0.122699	0.490301	2.40882e+07	-0.252689	0.00632583	3.7612	0	0	0.00738449	0	0	24.4399	0.825944	0.0202836	0.987725	1.01243	-0.0276019	0.022027	0.538952	0.487796	3.04452	1.94591	0.4286	0	9.36005	0.0244062
78	2019	F52	1998	0.232342	1.89485	6.05634e+07	-0.222	0.00398627	2.99573	0	0	0.00837514	0	0	24.4409	0.809302	0.0125136	0.94646	1.05657	0.0551061	0.0240991	0.0810767	0.472188	3.09104	2.19722	0.3333	0	9.33539	0.0163722
78	2020	F52	1998	0.117971	44.8485	6.72744e+07	-0.256729	0.00351373	3.71357	0	0	0.00990959	0	0	24.4051	0.811438	-0.0010209	0.921703	1.08495	0.0415542	0.0269706	-0.0354329	0.464184	3.13549	2.19722	0.3333	0	9.25761	0
78	2021	F52	1998	0.211156	45.2505	3.95954e+07	-0.297722	0.00321543	3.8712	0	0	0.00731669	0	0	24.3504	0.805651	0.0066698	0.942622	1.06087	0.0230328	0.0315737	0.0257627	0.466478	3.17805	2.19722	0.3333	0	9.17544	0.0166528
78	2022	F52	1998	0.104665	45.3231	5.45917e+07	-0.311456	0.00222826	1.94591	0	0	0.0204125	0.693147	1	24.3138	0.831447	-0.0268666	0.926448	1.07939	-0.0017745	0.0318378	-0.078403	0.466374	3.21888	2.19722	0.3333	0	9.19766	0.00701342
88	2009	G58	1997	0.252207	1.92633		-0.00118103	0.000803975	0	0	0	0.0366299	0	0	22.305	0.0794906	0.10956	0.717498	1.39373	0.0425204	0.070434	-0.0660398	0.699777	2.56495	2.19722	0.3333	0	6.51619	0.000878615
88	2010	G58	1997	0.408831	0.136611	956237	-0.000548655	0.00086966	0.693147	0	0	0.024152	0	0	22.3278	0.0786573	0.0949409	0.833435	1.19985	0.0445464	0.0638439	0.0386493	0.68044	2.63906	2.19722	0.3333	0	6.52796	0
88	2011	G58	1997	0.397088	68.019		-0.0030522	0.00537188	0	0	0	0.00782399	0	0	22.4123	0.0770735	0.0903143	0.682581	1.46503	0.0239007	0.0355287	-0.134743	0.701971	2.70805	2.19722	0.3333	0	6.29895	0.000288712
88	2012	G54	1997	0.141343	68.3751		-0.00177631	0.013804	0	0	0	0.00707021	0	0	22.3896	0.0749291	0.0829534	0.640571	1.56111	0.0186657	0.0360436	-0.122776	0.71117	2.77259	2.19722	0.3333	0	6.27099	0.0138264
88	2013	G54	1997	0.0888099	67.4282		-0.000984232	0.0274687	0	0	0	0.0085814	0	0	22.4437	0.0859551	0.0780796	0.456823	2.18903	0.0192043	0.0316054	-0.0277112	0.681574	2.83321	2.19722	0.3333	0	6.27476	0.0274975
88	2014	G54	1997	0.216638	1.35593	4401000	0.00170515	0.108603	0	0	0	0.00612482	0	0	22.644	0.188218	0.0762842	0.333409	2.99932	0.017278	0.0242172	-0.0222449	0.696024	2.89037	2.19722	0.3333	0	6.286	0.10861
88	2015	G54	1997	0.286533	5.99594	1000000	0.0407774	-0.0211904	0	0	0	0.00338154	0	0	22.7874	0.229364	0.0710878	0.424767	2.35423	0.0020225	0.0202284	-0.172638	0.734484	2.94444	2.19722	0.3333	0	6.30262	0.034032
88	2016	G54	1997	0.278552	76.3678	3.0301e+06	0.0234605	0.0839186	2.30259	0	0	0.01503	0	0	22.8343	0.215342	0.0476935	0.528423	1.89243	0.0067301	0.0384939	0.139907	0.734484	2.99573	2.19722	0.3333	0	6.40357	0
88	2017	G54	1997	0.127823	5.09063	1.45751e+07	0.0298569	0.094179	0	0	0	0.0152821	0	0	22.9529	0.238875	0.0493194	0.543078	1.84136	0.0106516	0.055555	0.211612	0.734309	3.04452	2.19722	0.3333	0	6.57088	0
88	2018	G54	1997	0.268216	77.191	1.11086e+06	0.0303504	0.103849	3.43399	0	0	0.000788435	0	0	23.0563	0.248857	0.0495527	0.839782	1.19078	0.0097699	0.180984	0.17376	0.734309	3.09104	2.19722	0.3333	0	6.65286	0
88	2019	G54	1997	0.235479	10.7611	693012	0.0395854	0.060122	0	0	0	0.00677134	0	0	23.1227	0.257485	0.0369897	0.80001	1.24998	0.0235562	0.193257	0.470478	0.734309	3.13549	2.19722	0.3333	0	6.71296	0
88	2020	G54	1997	0.166459	8.89436	4.32723e+07	0.0425774	0.0639933	3.2581	0	0	0.010138	0	0	23.2967	0.2492	0.0317674	0.749938	1.33344	0.0208494	0.262346	-0.104789	0.735546	3.17805	2.07944	0.25	0	6.74288	0
88	2021	G54	1997	0.305865	75.8957	1.09822e+07	0.0457869	0.152552	0.693147	0	0	0.00402944	0	0	23.3588	0.26846	0.0357593	0.890533	1.12292	0.0232171	0.255665	0.279918	0.712876	3.21888	2.19722	0.3333	0	6.7417	0
88	2022	G54	1997	0.264169	75.2544	3.64911e+07	0.0391133	0.0936598	0	0	0	0.00335595	0	0	23.5203	0.337973	0.0319842	0.967607	1.03348	0.0321155	0.233011	0.173183	0.71233	3.2581	2.19722	0.3333	0	6.79235	0
89	2009	G58	1998	0.197508	4.11873	4.59666e+06	-0.0419642	0.0585942	0	1	0	0.0346858	1.09861	1	22.4795	0.103256	0.103893	0.666434	1.50052	0.100145	0.434798	0.0969243	0.646563	2.48491	2.19722	0.3333	0	8.27538	0.0599741
89	2010	G58	1998	0.0619099	2.3568	4.46901e+06	-0.0276098	0.254684	0	1	0	0.0337627	1.09861	1	22.6006	0.104214	0.117361	0.828876	1.20645	0.139592	0.409049	0.142387	0.64023	2.56495	2.19722	0.3333	0	8.33159	0.25513
89	2011	G58	1998	0.0861623	2.45336	6.29999e+06	-0.0203543	0.279032	0	0	1	0.0225419	0.693147	1	22.9385	0.251293	0.0850063	0.985951	1.01425	0.0818508	0.278137	0.22842	0.645067	2.63906	2.19722	0.3333	0	8.34806	0.279473
89	2012	G56	1998	0.105263	61.7664	4.84447e+06	-0.0220498	0.217572	0	0	1	0.0322957	0	0	23.0653	0.293495	0.0599513	1.08806	0.919065	0.0803405	0.221735	0.0599819	0.634419	2.70805	2.19722	0.3333	0	8.43207	0.217605
89	2013	G56	1998	0.242001	61.8362	3.94335e+06	-0.0253179	0.0872862	0	0	0	0.0175693	0	0	23.1965	0.341296	0.0457285	1.04287	0.958888	0.0781861	0.774315	0.0295684	0.653376	2.77259	2.19722	0.3333	0	8.49617	0.087317
89	2014	G56	1998	0.163399	61.3308	3.87514e+06	-0.0253922	0.0305243	0	0	0	0.0235214	0	0	23.2647	0.376038	0.0224928	0.870468	1.14881	0.0711118	0.648526	0.167635	0.641964	2.83321	2.19722	0.3333	0	8.52556	0.0309451
89	2015	G56	1998	0.124657	5.19788	1.88605e+06	-0.0247894	0.0121319	0	0	0	0.0187623	0	0	23.2044	0.142207	0.0432359	0.648518	1.54198	0.0989468	0.65974	-0.0069798	0.606427	2.89037	2.19722	0.3333	0	8.5309	0.0122981
89	2016	G56	1998	0.137438	60.0012	3.42972e+06	-0.0221235	0.0215495	0.693147	0	0	0.0193221	0	0	23.2474	0.141008	0.0470604	0.686994	1.45562	0.0913975	0.613035	0.0283679	0.64528	2.94444	2.19722	0.3333	0	8.5614	0
89	2017	G56	1998	0.0919399	60.949	2.2734e+06	-0.0313014	0.0192235	0	0	0	0.0038421	0	0	23.2972	0.144604	0.052743	0.664534	1.50481	0.0825812	0.563877	0.0936991	0.680862	2.99573	2.19722	0.3333	0	8.60227	0
89	2018	G56	1998	0.197239	57.5004	3.10375e+06	-0.0260516	0.0584506	0	0	0	0.00366096	0	0	23.3225	0.13351	0.0513211	0.757016	1.32098	0.0783914	0.563256	0.0838433	0.653126	3.04452	2.19722	0.3333	0	8.65172	0
89	2019	G56	1998	0.204082	8.40725	4.34351e+06	-0.0342472	0.135714	2.3979	0	0	0.00649037	0	0	23.3639	0.138555	0.0440832	0.63797	1.56747	0.0687165	0.52679	0.0576014	0.667709	3.09104	2.19722	0.3333	0	8.63088	0
89	2020	G56	1998	0.152788	63.3243	7.21624e+06	-0.0278918	0	3.13549	0	0	0.0331444	0	0	23.4391	0.210235	0.0026406	0.758423	1.31853	0.0331599	0.492451	-0.212741	0.647265	3.13549	2.19722	0.3333	0	8.56427	0
89	2021	G56	1998	0.165513	61.6301	2.04111e+07	-0.019599	0.103147	2.30259	0	0	0.0313615	0	0	23.994	0.547947	-0.0009694	0.894396	1.11807	0.0376177	0.526022	0.103079	0.625079	3.17805	2.19722	0.3333	0	8.50411	0
89	2022	G56	1998	0.0624512	61.6105	2.45802e+07	-0.0174972	0.0299377	2.63906	0	0	0.0337862	0	0	23.9472	0.574362	-0.0438516	0.822476	1.21584	0.0120711	0.527444	-0.191935	0.630782	3.21888	2.19722	0.3333	0	8.52655	0
90	2009	E47	1999	0.110497	0.69	6.6291e+06	0.0359754	0.0101537	2.19722	0	0	0.0269625	0	0	22.4965	0.552343	0.0102319	0.686268	1.45716	-0.0014841	0.0335974	-0.0634352	0.458369	2.3979	1.94591	0.4286	0	6.01127	0
90	2010	E47	1999	0.25663	0.504823	2.89934e+06	0.0860201	0.00728931	1.09861	0	0	0.0212604	0	0	23.0418	0.539683	0.0138033	0.934694	1.06987	-0.0125087	0.0165777	0.330015	0.427276	2.48491	1.94591	0.4286	0	6.96791	0.00737305
90	2011	E47	1999	0.220426	1.31329	30000	0.0567539	0.0202315	1.94591	0	0	0.0130206	0	0	22.7382	0.590704	0.023014	0.992308	1.00775	0.0192811	0.021952	0.0002158	0.412963	2.56495	1.79176	0.5	1	7.08924	0
90	2012	E48	1999	0.12285	0.629921	800000	0.14181	0.00474815	0	0	0	0.0118724	0	0	22.8725	0.624482	0.0311153	0.935529	1.06891	0.0758563	0.0171417	-0.13155	0.393886	2.63906	1.94591	0.4286	0	7.71065	0.00508017
90	2013	E48	1999	0.200361	37.6574	1010000	0.171924	0.00588743	0.693147	0	0	0.00673088	0	0	23.0048	0.655718	0.0412005	0.966255	1.03492	0.0564509	0.0244591	0.465281	0.385277	2.70805	1.94591	0.4286	0	7.72091	0.00737185
90	2014	E48	1999	0.230318	1.82893	315010	0.211664	0.00624322	1.38629	0	0	0.00834096	0.693147	1	23.1236	0.664768	0.0404925	0.737339	1.35623	0.0318501	0.0173167	0.173864	0.458953	2.77259	1.94591	0.4286	0	7.82245	0.00640201
90	2015	E48	1999	0.14556	2.28548	7458270	0.0824615	0.0075162	1.94591	0	0	0.0105498	0.693147	1	23.5299	0.625577	0.028453	0.753986	1.32628	-0.132486	0.0105145	0.192321	0.50844	2.83321	1.94591	0.4286	0	7.90912	0.0553351
90	2016	E48	1999	0.0965517	21.5593	5.74906e+06	0.128532	0.0117336	0.693147	0	0	0.0108382	1.38629	1	23.6829	0.671569	0.0248931	0.850878	1.17526	-0.0378982	0.0128611	-0.0172148	0.50844	2.89037	1.94591	0.4286	0	8.35232	0.0523097
90	2017	E48	1999	0.0839832	42.2766	2.18104e+07	0.243085	0.0195768	0.693147	0	0	0.00097151	1.09861	1	23.9734	0.74455	0.0265388	0.880177	1.13613	-0.0610349	0.0121492	0.087063	0.50844	2.94444	1.94591	0.4286	0	8.69584	0
90	2018	E48	1999	0.112385	36.8086	4.84261e+06	0.230814	0.00503229	4.15888	0	0	0.000852281	1.09861	1	24.1809	0.724716	0.0269539	1.07178	0.933024	-0.0155246	0.0098332	0.512607	0.506603	2.99573	1.94591	0.4286	0	8.92066	0
90	2019	E48	1999	0.0613622	6.70079	2.29395e+07	0.327249	0.00505262	4.58497	0	0	0.00657796	0	0	24.42	0.760364	0.0342419	0.994015	1.00602	0.0072536	0.0101024	0.436438	0.490769	3.04452	1.94591	0.4286	0	9.1622	0
90	2020	E48	1999	0	27.8749	1.94991e+07	0.158547	0.0166486	4.85203	0	0	0.00605875	0	0	24.6151	0.774743	0.0333391	0.998739	1.00126	-0.0032161	0.0098842	0.167703	0.456565	3.09104	1.79176	0.5	0	9.32777	0.0175775
90	2021	E48	1999	0.112381	44.0885	4.60023e+07	0.175949	0.0137128	4.68213	0	0	0.00099458	0	0	24.8147	0.785596	0.0358684	1.03205	0.968943	0.0179191	0.0084094	0.358816	0.463881	3.13549	2.07944	0.375	0	9.4362	0
90	2022	E48	1999	0.0196541	45.3814	1.7359e+07	0.221579	0.0119648	4.52179	0	0	0.00297131	0	0	24.9603	0.79643	0.0305459	1.05948	0.943856	-0.0210185	0.007051	0.137291	0.453451	3.17805	2.07944	0.375	0	9.61407	0.0154062
96	2009	F51	2000	0.194932	0.032292		-0.00305822	0.00247339	0	0	0	0.032906	0	0	21.3312	0.102706	0.0638737	0.435619	2.29559	0.0127893	0.0875148	-0.485686	0.646326	2.30259	2.3979	0.3636	0	6.5903	0.12463
96	2010	F51	2000	0.189484	0.41	519000	-0.00538774	0.00580797	0	0	0	0.0130204	0	0	21.3513	0.0793029	0.0470083	0.523967	1.90852	-0.0154782	0.0788241	0.489295	0.638009	2.3979	2.3979	0.3636	0	6.53814	0.00605754
96	2011	F51	2000	0.216826	62.1924	114000	-0.0538904	0.00350936	0	0	0	0.0119644	1.09861	1	21.4113	0.0887114	0.0487452	0.839301	1.19147	-0.0211741	0.0485657	0.0588741	0.635014	2.48491	2.3979	0.3636	0	5.9162	0.00354276
96	2012	F51	2000	0.103788	62.13	0	0.0015656	0.00162142	0	0	0	0.0226091	1.09861	1	21.4114	0.0931204	0.0105622	0.902292	1.10829	0.0120488	0.0424704	-0.339643	0.624415	2.56495	2.3979	0.3636	0	5.9162	0.00194793
96	2013	F51	2000	0.121433			0.00411827	0.00272782	0	0	0	0.0191794	1.09861	1	21.4403	0.0857419	0.0338385	0.695785	1.43723	0.0182061	0.038787	-0.100381	0.615677	2.63906	2.3979	0.3636	0	5.9162	0.00296821
96	2014	F51	2000	0.216216	59.37		0.003501	0.0156495	0	0	0	0.0118295	0	0	21.4328	0.0703586	0.0213671	0.478327	2.09062	0.0111827	0.042858	0.160775	0.649109	2.70805	2.3979	0.3636	0	5.95324	0.0157586
96	2015	F51	2000	0.394633	0.039224		0.00327701	0.00193619	0	0	0	0.0373928	0	0	21.5194	0.0892185	0.0702868	0.245811	4.06816	0.0259897	0.0346822	-0.0099661	0.582439	2.77259	2.3979	0.3636	0	5.95064	0.00196302
96	2016	F51	2000	0.136054	0.031001		0.00148715	0.00150443	0	0	0	0.0538603	0	0	21.6111	0.051592	0.127754	0.313097	3.1939	-0.018717	0.0301679	-0.0929423	0.617971	2.83321	2.3979	0.3636	0	5.96615	0
96	2017	F51	2000	0	57.4084		-0.000536062	-0.000497619	0.693147	0	0	0.0310998	0	0	21.6606	0.0592995	0.0622038	0.365634	2.73497	0.0320053	0.02717	0.373527	0.633512	2.89037	2.3979	0.3636	0	5.98645	0
96	2018	F51	2000	0.341064	57.3004	261514	-0.000494889	0.0163567	3.4012	0	0	0.0430581	0	0	21.6967	0.0557857	0.0429647	0.534283	1.87167	0.0295086	0.0274749	0.330623	0.661343	2.94444	2.3979	0.3636	0	5.99894	0
96	2019	F51	2000	0.309023	62.4522	326433	0.00651587	0.00510574	0	0	0	0.011992	0	0	21.804	0.0714295	0.0461184	0.48125	2.07792	0.0354279	0.0187423	-0.0188062	0.686918	2.99573	2.3979	0.3636	0	5.99146	0
96	2020	F51	2000	0.0534474	68.41	1.25169e+06	0.00230556	-0.00113054	2.56495	0	0	0.000895779	0	0	21.847	0.0702305	0.0441848	0.584933	1.7096	0.0133202	0.015735	-0.242911	0.693642	3.04452	2.3979	0.3636	0	5.85793	0
96	2021	F51	2000	0.190476	66.6504	240607	-0.0136738	-0.00227211	2.99573	0	0	0.0095118	0	0	21.8495	0.0550242	0.0228859	0.645842	1.54836	-0.0178056	0.0150332	0.318102	0.693642	3.09104	2.3979	0.3636	0	5.78383	0
96	2022	F51	2000	0.254453	66.6509	710047	-0.0136312	0.00728181	3.09104	0	0	0.0101342	0	0	21.7355	0.0547612	0.0201175	0.635199	1.57431	0.0432973	0.0154987	0.296679	0.693642	3.13549	2.30259	0.4	0	5.76832	0
99	2009	G56	2000	0.105507		3.991e+07	-0.0443278	0.055109	0	0	0	0.00458906	0	0	21.6412	0.391922	0.0470797	0.654904	1.52694	0.05616	0.566987	0.189289	0.481221	2.30259	2.70805	0.3333	0	6.68835	0.0837101
99	2010	G56	2000	0.204499	0.218711	8.59867e+06	-0.0259019	0.07881	0	0	0	0.0077419	0	0	21.6461	0.356164	0.0498147	0.531164	1.88266	0.11931	0.645549	0.0886972	0.484263	2.3979	2.70805	0.3333	0	6.73221	0.0840162
99	2011	G56	2000	0.174254	50	3.23768e+06	-0.0574109	0.0839859	0	0	0	0.00736208	0	0	21.7206	0.3603	0.0542022	0.576752	1.73385	0.0733519	0.619194	0.122311	0.507808	2.48491	2.70805	0.3333	0	6.79571	0.0840164
99	2012	G56	2000	0.0597193	0.324524	6.7932e+06	-0.039229	0.0961055	0.693147	0	0	0.00725947	0	0	21.9849	0.435512	0.0464832	0.644083	1.55259	0.0579936	0.521031	0.106163	0.483101	2.56495	2.70805	0.3333	0	6.8742	0.0961298
99	2013	G56	2000	0.096463	42.8249		-0.0383619	0.287236	0.693147	0	0	0.00842062	0	0	22.0687	0.360138	0.0527893	0.620018	1.61286	0.0790772	0.639281	0.087771	0.445223	2.63906	2.70805	0.3333	0	6.93731	0.287237
99	2014	G56	2000	0.244841	2.47378		-0.0412605	0.0913193	1.09861	0	0	0.00745361	0	0	22.2172	0.388661	0.0496102	0.442579	2.25949	0.0596978	0.599552	0.127961	0.464703	2.70805	2.70805	0.3333	0	6.99851	0.0913261
99	2015	G56	2000	0.099552	39.3996	305000	-0.055993	0.0375096	0.693147	0	0	0.0117568	0.693147	1	22.325	0.432835	0.0368456	0.44679	2.23819	0.0661342	0.665419	-0.0371195	0.429738	2.77259	2.70805	0.3333	0	6.95177	0.0375167
99	2016	G56	2000	0.148588	43.3734	1.33066e+06	-0.0730971	0.0139988	0	0	0	0.019494	0.693147	1	22.3111	0.412218	0.0182037	0.536879	1.86262	0.0593834	0.641572	-0.0911085	0.448327	2.83321	2.56495	0.3846	0	6.97635	0
99	2017	G56	2000	0.137174	43.8867	1321000	-0.0554022	0.0285024	0	0	0	0.0135064	0.693147	1	22.4499	0.455037	0.0181802	0.700515	1.42752	-0.013247	0.523902	0.0834833	0.45033	2.89037	2.70805	0.3333	0	6.99851	0
99	2018	G56	2000	0.121408	3.14302	3.64147e+06	-0.0957374	0.0296617	0	0	0	0.00799035	0	0	22.4573	0.434482	0.0282063	0.963362	1.03803	0.0412475	0.487382	0.122952	0.44843	2.94444	2.70805	0.3333	0	6.99393	0.0313351
99	2019	G56	2000	0.264831	42.9987	4.87093e+06	-0.105704	0.0413206	1.60944	0	0	0.0124932	0	0	22.4917	0.42148	0.036638	0.843471	1.18558	0.130639	0.396082	0.0991474	0.455688	2.99573	2.70805	0.3333	0	6.94216	0
99	2020	G56	2000	0.0462535	42.482	3.28768e+06	-0.137209	0.0201376	2.77259	0	0	0.00794885	0	0	22.4303	0.347693	0.0375524	0.856257	1.16787	0.0853004	0.41177	-0.0056744	0.444551	3.04452	2.70805	0.3333	0	6.91274	0
99	2021	G56	2000	0.265879	38.1947	3.84329e+06	-0.114496	0.05363	0	0	0	0.00264359	0.693147	1	22.6129	0.251649	0.0410175	0.828075	1.20762	0.110162	0.322841	0.0785223	0.461293	3.09104	2.77259	0.3125	0	6.95273	0
99	2022	G56	2000	0.100435	4.34392	2.76168e+06	-0.142682	0.0835793	2.3979	0	0	0.0109276	0.693147	1	22.5895	0.207693	0.0259883	0.930619	1.07455	0.0920381	0.338635	0.0698439	0.437202	3.13549	2.48491	0.4167	0	6.96979	0
100	2009	C39	2004	0.522952	6.77243	145487797	0.0586315	0.0732059	5.96101	0	0	0.111352	0	0	24.1322	0.721231	0.0263366	0.842678	1.18669	0.0244	0.101509	0.152899	0.268064	1.79176	2.3979	0.3636	0	10.7355	0
100	2010	C39	2004	0.108108	8.26191	685128359	0.0156628	0.0946864	6.632	0	0	0.00936395	0	0	24.7025	0.661685	0.0112863	1.04597	0.956049	0.0148762	0.0538634	0.170396	0.286057	1.94591	2.3979	0.3636	0	10.8527	0.102342
100	2011	C39	2004	0.244101	2.80626	562455595	0.015419	0.292801	7.58477	0	0	0.00922594	0.693147	1	25.0275	0.739467	0.0262141	1.04899	0.9533	0.022513	0.142665	0.17205	0.200418	2.07944	2.07944	0.375	0	10.9365	0.298452
100	2012	C39	2004	0.152944	5.18359	807134637	0.0491109	0.0733235	7.82485	0	0	0.00657929	0.693147	1	25.1021	0.74628	0.0165546	1.01997	0.980421	0.0491004	0.267547	0.143154	0.200197	2.19722	2.07944	0.375	0	11.1409	0.0744245
100	2013	C39	2004	0.0954654	14.909	1340024480	0.015025	0.0428146	7.75791	0	0	0.013395	0.693147	1	25.081	0.744391	0.0365554	1.00097	0.999027	0.0663623	0.260771	0.228598	0.192477	2.30259	2.19722	0.3333	0	11.2092	0.0521155
100	2014	C39	2004	0.0704225	17.4765	1013866154	-0.017582	0.0966503	8.0047	0	0	0.0177218	0	0	25.2545	0.710795	0.0495179	0.92256	1.08394	0.0582733	0.218043	0.184058	0.190067	2.3979	2.19722	0.3333	0	11.2427	0.0996279
100	2015	C39	2004	0.0160514	5.25852	1111599681	0.00409906	0.178211	8.37862	1	0	0.00998834	1.38629	1	25.4396	0.663286	0.031569	0.913055	1.09522	0.0661634	0.233029	0.0351465	0.234105	2.48491	2.48491	0.3333	0	10.3026	0.178917
100	2016	C39	2004	0.0726744	30.888	1112069855	0.017354	0.129902	8.64242	1	0	0.0177727	1.38629	1	25.7146	0.689087	0.016513	1.02802	0.972744	0.0545615	0.256364	0.0181108	0.25099	2.56495	2.48491	0.3333	0	11.2843	0.130192
100	2017	C39	2004	0.0741565	32.1276	1159442050	0.00540153	0.10529	8.73713	1	0	0.00800265	1.38629	1	25.8003	0.662227	0.0230602	1.006	0.994039	0.0574545	0.203364	0.0479355	0.270736	2.63906	2.48491	0.3333	0	11.226	0.106843
100	2018	C39	2004	0.0356379	32.1534	1377064570	0.0487877	0.204107	8.59249	0	1	0.00548015	0	0	25.9847	0.684217	0.0230285	1.14185	0.875775	0.0544011	0.186669	0.0159774	0.259813	2.70805	2.48491	0.3333	1	11.4048	0.204614
100	2019	C39	2004	0.0597193	8.94021	1170648526	0.0271623	0.103875	8.22175	0	1	0.0027942	0	0	25.8283	0.612465	0.0204566	1.01975	0.980635	0.0697025	0.275769	-0.338982	0.247847	2.77259	2.19722	0.4444	1	10.4739	0.10524
100	2020	C39	2004	0	8.73902	736747146	0.0262271	0.200658	8.34854	0	0	0.0017481	0.693147	1	26.2759	0.650818	0.0239629	0.968552	1.03247	0.064745	0.359934	0.0232761	0.235926	2.83321	2.30259	0.4	1	10.7887	0.242744
100	2021	C39	2004		7.61956	699270673	0.0202688	0.118904	7.84424	0	0	0.0193601	0.693147	1	26.4557	0.612464	0.0527987	1.11416	0.897539	0.106495	0.367888	1.13284	0.233872	2.89037	2.3979	0.3636	1	11.0846	0.135686
100	2022	C39	2004	0	7.80594	1322782937	0.0405299	0.131756	7.84815	0	0	0.0273389	1.09861	1	26.6094	0.632944	0.0053476	1.17987	0.84755	0.0511849	0.367997	0.0184188	0.171958	2.94444	2.19722	0.4444	1	11.1538	0.132195
150	2009	K70	2000	0	2.31		0.0665668	#N/A	0	0	0	0.155009	0	0	20.8312	0.347549	0.0859804	0.539865	1.85231	-0.0737615	0.0076474	-0.265198	0.515849	2.30259	1.94591	0.4286	1	4.92725	#N/A
150	2010	K70	2000	0			0.0122331	#N/A	0	0	0	0.0546886	0	0	20.7542	0.285637	0.0093012	0.527113	1.89713	-0.122632	0.0092906	-0.782278	0.509231	2.3979	1.94591	0.4286	0	4.94164	#N/A
150	2011	K70	2000	0.236407			0.0515085	#N/A	0	0	0	0.0620594	0	0	21.1221	0.528672	0.0062502	0.802415	1.24624	0.0582388	0.0125053	0.331958	0.521809	2.48491	1.94591	0.4286	0	5.07517	#N/A
150	2012	K70	2000	0.0617284	48.48		0.0988287	#N/A	0	0	0	0.00517425	0	0	21.2274	0.574364	0.001482	0.657192	1.52163	-0.0003121	0.0341561	-0.19227	0.549383	2.56495	1.94591	0.4286	0	5.1358	#N/A
150	2013	K70	2000	0.247525	49.84		0.0508458	#N/A	0	0	0	0.0225195	0	0	21.7225	0.706743	0.0420446	0.738297	1.35447	-0.294141	0.019281	7.58918	0.532552	2.63906	1.94591	0.4286	0	5.17615	#N/A
150	2014	K70	2000	0.278242	1.22275		0.0316701	#N/A	0	0	0	0.0217632	0	0	21.6506	0.673085	0.0113743	0.344121	2.90596	-0.0489325	0.0183827	-0.78379	0.576263	2.70805	1.94591	0.4286	0	5.14749	#N/A
150	2015	K70	2000	0.10166	6.67429		-0.0581302	#N/A	0	1	0	0.0183908	0.693147	1	22.2383	0.630016	0.0155597	0.290227	3.44557	0.0828218	0.0125096	5.54029	0.62971	2.77259	1.94591	0.4286	0	9.36956	#N/A
150	2016	Q83	2000	0.0837521	49.8961		-0.104184	#N/A	0.693147	1	0	0.0746033	0.693147	1	22.6974	0.65133	0.126427	0.446048	2.24191	-0.0785913	0.112044	0.257199	0.651097	2.83321	1.94591	0.4286	0	9.40096	#N/A
150	2017	Q83	2000	0	10.5415		-0.159156	#N/A	0.693147	1	0	0.069848	0.693147	1	22.7541	0.68845	0.0248735	0.445422	2.24506	0.0056406	0.110659	0.632274	0.650917	2.89037	1.94591	0.4286	0	9.79935	#N/A
150	2018	Q83	2000	0.0369822	2.68022		-0.0674183	#N/A	0	0	1	0.0669436	0	0	22.8364	0.695233	0.0252516	0.573056	1.74503	0.0450484	0.0868714	0.041503	0.62706	2.94444	1.94591	0.4286	0	9.52281	#N/A
150	2019	Q83	2000	0.0883913	1.3		-0.153862	#N/A	0	0	1	0.158876	0	0	22.507	0.846754	-0.218447	0.663163	1.50792	0.026439	0.109747	-0.186826	0.581533	2.99573	1.79176	0.5	0	9.37246	#N/A
150	2020	Q83	2000	0.532907			-0.0230259	#N/A	0	0	0	0.135939	0	0	22.3512	0.94591	-0.111263	0.704853	1.41874	0.03574	0.125562	-0.128662	0.549833	3.04452	1.79176	0.5	0	9.03765	#N/A
150	2021	Q83	2000	0.322234			-0.067833	#N/A	0	0	0	0.0659451	0	0	22.18	1.07405	-0.151016	0.541868	1.84547	0.0276656	0.14714	-0.145511	0.521738	3.09104	1.94591	0.4286	1	8.96201	#N/A
151	2009	O81	2000	0.11396	0.68	979289	0.0442458	0.0332612	0	0	0	0.0236632	0	0	20.8358	0.197865	0.0255686	0.454138	2.20198	0.0077259	0.0720747	0.101229	0.521646	2.30259	2.19722	0.3333	0	5.74939	0.0332693
151	2010	F52	2000	0.0811688			-0.063121	0.00118009	0	0	0	0.0151926	0	0	20.8078	0.190006	0.00702	0.304125	3.28812	-0.120088	0.084455	0.32557	0.492205	2.3979	2.19722	0.3333	0	5.67332	0.00119304
151	2011	F52	2000	0.653061	0.14		0.073916	0.00419671	0	0	0	0.0243208	0	0	20.8932	0.272902	-0.0095511	0.438726	2.27933	0.131296	0.0727858	0.109551	0.488051	2.48491	2.19722	0.3333	0	5.66296	0.00424082
151	2012	F51	2000	0.127959	0.14		0.313106	0.00236988	0	0	0	0.0255461	0	0	21.2336	0.45525	0.030937	0.622256	1.60706	0.325504	0.0490695	0.612361	0.509137	2.56495	2.19722	0.3333	0	5.54518	0.00247467
151	2013	F51	2000	0.0519481		12982	0.349633	0.00291078	0	0	0	0.0373222	0	0	21.6355	0.606677	0.0445392	0.700645	1.42726	0.293236	0.0327492	-0.0711641	0.514878	2.63906	2.19722	0.3333	0	5.45532	0.00292546
151	2014	F51	2000		1.13468	3639.6	0.554651	0.00187842	0	0	0	0.0125601	0	0	21.7947	0.656582	0.0416647	0.413407	2.41892	0.263172	0.0127841	0.632005	0.504649	2.70805	2.19722	0.3333	0	5.7301	0.00203108
151	2015	F51	2000	0	0.149286	578600	0.448843	0.00288862	0	0	0	0.00516882	0	0	21.6052	0.579701	0.0503511	0.301368	3.3182	-0.186646	0.0162763	-0.52228	0.469792	2.77259	2.19722	0.3333	0	5.94803	0.00288862
151	2016	F51	2000	0	45.8297	3179143	0.340137	0.00381885	2.19722	0	0	0.00453168	0	0	21.4502	0.517535	0.0449939	0.323669	3.08957	-0.169417	0.0160306	0.457696	0.466745	2.83321	2.07944	0.375	0	6.00389	0
151	2017	F51	2000	0.127226	0.001183	2.11284e+06	0.393121	0.0195755	1.60944	0	0	0.0107445	0	0	21.4919	0.54077	0.0418579	0.474439	2.10775	0.0503046	0.0295149	0.260975	0.466808	2.89037	2.19722	0.3333	0	5.97381	0
151	2018	F51	2000	0.186335	0.000777	700235	0.365427	0.00248547	0	0	0	0.00892381	0	0	21.4923	0.536344	0.038671	0.54128	1.84747	-0.213035	0.0278183	-0.429808	0.466574	2.94444	2.19722	0.3333	0	5.95064	0
151	2019	F51	2000	0.0717875	0.450608	1.22629e+06	0.26043	-0.0215512	0	0	0	0.0260131	0	0	21.5956	0.60374	0.0038465	0.551599	1.81291	-0.219915	0.0241767	-0.0685645	0.47892	2.99573	2.19722	0.3333	0	5.86363	0
151	2020	F51	2000	0.070028	45.36	2.17033e+06	0.164531	0	1.09861	0	0	0.111988	0.693147	1	21.3138	0.646769	-0.138514	0.531212	1.88249	0.0141497	0.0283865	-0.340278	0.476964	3.04452	2.19722	0.3333	0	5.78996	0
151	2021	F51	2000	0.260688		408002	0.0216105	0.00605394	3.21888	0	0	0.102828	0.693147	1	22.0243	0.608654	0.0236909	0.764324	1.30835	-0.0046954	0.0177602	1.76573	0.538107	3.09104	2.30259	0.4	0	7.05099	0.216135
151	2022	F51	2000	0.146199	0.006225	67410	0.0692053	0.00178383	2.48491	0	0	0.0968664	0.693147	1	22.2383	0.732907	-0.114113	0.651814	1.53418	0.0226614	0.0135764	0.954989	0.540623	3.13549	2.3979	0.3636	0	7.04665	0
153	2009	C27	2000	0	8.52	4.99324e+06	-0.0821297	0.0636948	3.71357	0	0	0.00628877	0	0	20.9101	0.436987	0.0199974	0.53329	1.87515	0.0268817	0.378839	0.0937135	0.469862	2.30259	1.94591	0.2857	0	8.44656	0.0745557
153	2010	C27	2000	0.117647	14.7265	1.09011e+07	-0.0864296	0.0655208	2.99573	0	0	0.011879	0	0	20.9669	0.40916	0.0326254	0.437115	2.28773	0.0431385	0.374206	0.123979	0.42407	2.3979	2.19722	0.3333	0	8.49862	0.0744513
153	2011	C27	2000	0.0482625	29.755	6.02001e+06	-0.0852204	0.0547352	3.7612	0	0	0.0153776	0	0	20.9996	0.419497	0.0076514	0.646707	1.54629	0.0417708	0.365048	0.411761	0.409648	2.48491	2.19722	0.3333	0	8.51037	0.0547557
153	2012	C27	2000	0	29.7689	1.09208e+07	-0.0844734	0.0720412	3.43399	0	0	0.0161182	0	0	21.0952	0.465688	0.0130687	0.642098	1.55739	0.0314725	0.360072	0.0931605	0.408768	2.56495	2.19722	0.3333	0	8.60648	0.0721097
153	2013	C27	2000	0	21.1918	1.19072e+07	-0.0731378	0.0784151	3.13549	0	0	0.00525882	0	0	21.4069	0.467801	0.0158464	0.658714	1.51811	-0.0354925	0.319127	-0.0771318	0.274999	2.63906	2.19722	0.3333	0	8.51559	0.0785272
153	2014	C27	2000	0.147493	1.58074	9.46293e+06	-0.0811953	0.0887651	3.29584	0	0	0.00389878	0	0	21.5286	0.487413	0.0194933	0.465076	2.15019	0.0046974	0.273039	0.110496	0.301406	2.70805	2.19722	0.3333	0	8.45596	0.0887704
153	2015	C27	2000	0.214286	26.8461	1.13114e+07	-0.0713688	0.0224878	2.94444			0.00352043	0	0	21.5585	0.486291	0.0138539			0.0197367	0.260136	-0.0851416	0.304294	2.77259	2.19722	0.3333	0	8.42222	0.0224925
153	2016	C27	2000	0.258732	26.8473	7.50327e+07	-0.0711679	0.00954605	2.63906	0	0	0.00451947	0	0	21.6357	0.537108	0.0190636	0.464657	2.15212	0.0314057	0.338858	0.308429	0.326719	2.83321	2.19722	0.3333	0	8.43229	0.0267488
153	2017	C27	2000	0.129282	27.3786	1.68003e+07	-0.0643327	0.019261	2.77259	0	0	0.00834238	0	0	21.7413	0.559038	0.0248562	0.68599	1.45775	0.0189308	0.289089	0.267703	0.297248	2.89037	2.19722	0.3333	0	8.42749	0
153	2018	C27	2000	0.187091	25.1215	2.32699e+07	0.0226722	0.0299445	0	0	0	0.00410367	0	0	21.8245	0.570549	0.0210216	0.899609	1.11159	0.0776571	0.252264	0.168841	0.321633	2.94444	2.19722	0.3333	0	8.46758	0
153	2019	C27	2000	0.0528541	30.75	3.90968e+07	0.0690687	0.0484065	1.94591	0	0	0.00203924	0	0	21.9929	0.627174	0.0245475	0.828711	1.20669	0.0186013	0.201525	0.0745568	0.307497	2.99573	2.07944	0.375	0	8.44849	0
153	2020	C27	2000	0.0470367	27.76	33988801	-0.0213359	0.0534853	3.04452	0	0	0.00354469	0	0	22.0142	0.601789	0.0283766	0.736911	1.35702	0.0805106	0.185682	0.025669	0.326719	3.04452	2.19722	0.3333	0	8.4242	0.0523783
153	2021	C27	2000	0.112697	3.84	3.80047e+07	-0.0380915	0.0431677	2.07944	0	0	0.00290464	0	0	22.0626	0.591832	0.0293777	0.63638	1.57139	0.0623326	0.184683	0.054344	0.313905	3.09104	2.19722	0.3333	0	8.42024	0
153	2022	C27	2000	0	23.0973	4.69584e+07	-0.020676	0.01995	2.56495	0	0	0.00389284	0	0	22.2205	0.607369	0.0364346	0.633821	1.57773	0.0984486	0.218538	0.143461	0.285996	3.13549	2.19722	0.3333	0	8.44548	0
155	2009	C26	2000	0.101523	63.49	1.73468e+07	-0.0126633	0.157023	2.77259	0	0	0.0196291	0	0	21.8916	0.396789	0.0236514	0.586172	1.70599	0.111347	0.571678	-0.147918	0.650407	2.30259	1.60944	0.4	0	8.49229	0.158118
155	2010	C26	2000	0.131752	63.9531	1.77944e+07	0.0565872	0.058459	0	0	0	0.0715881	0	0	21.9405	0.495575	-0.0663465	0.681777	1.46676	-0.0041313	0.527249	-0.10907	0.651092	2.3979	1.60944	0.4	0	8.49515	0.0623206
155	2011	C26	2000	0.0690608	63.5611	1.46773e+07	0.0607361	0.0350797	1.38629	0	0	0.0621315	0	0	21.8579	0.523088	-0.0686704	0.853669	1.17141	0.0517279	0.51252	-0.0093507	0.648134	2.48491	1.60944	0.4	0	8.48508	0
155	2013	C26	2000	0.195791		1.36221e+07	0.0839184	0.0252613	0	0	0	0.0807716	0	0	21.7994	0.74215	-0.233908	0.799968	1.25005	-0.0401364	0.44819	-0.14572	0.644262	2.63906	1.60944	0.4	0	8.27817	0.0253798
155	2017	C26	2000	0.0791975	54.07	565457	-0.110779	0	0	0	0	0.214995	0	0	22.638	0.458189	0.078444	0.697809	1.43306	-0.006667	0.382715	2.59144	0.50031	2.89037	1.60944	0.4	0	5.23644	0
155	2018	C26	2000	0.0452899	0.000394	628693	-0.0908433	0	0	0	0	0.426912	0.693147	1	22.7014	0.475944	0.0586449	0.925935	1.07999	0.0893142	0.424724	-0.343684	0.488721	2.94444	1.60944	0.4	0	5.35659	0
155	2019	D44	2000	0.0611496	2.52172	580512	-0.0864442	0	0.693147	0	0	0.00352746	0.693147	1	22.7037	0.417336	0.0455176	0.850172	1.17623	0.106119	0.399102	-0.519877	0.488721	2.99573	1.60944	0.4	0	5.43372	0
155	2020	D44	2000		44.1944	2.1885e+06	-0.0628605	0	1.60944	0	0	0.00337111	0.693147	1	22.9462	0.507244	0.0356386	0.606515	1.64876	0.0449741	0.517982	-0.0266188	0.458179	3.04452	1.60944	0.4	0	5.52545	0
155	2021	D44	2000	0.41207	1.60797	949284	-0.0355758	0.161537	2.19722	0	0	0.00345704	0.693147	1	23.5745	0.580014	0.0506327	0.387829	2.57846	0.0805619	0.34066	1.20786	0.519664	3.09104	1.60944	0.4	0	7.98378	0.26185
155	2022	D44	2000	0.0362625	2.11909	7.16717e+06	-0.00746444	0.0780877	2.94444	0	0	0.0160089	0.693147	1	23.6859	0.546268	0.0700693	0.556442	1.79713	0.14857	0.329169	-0.137609	0.52317	3.13549	1.60944	0.4	0	7.92008	0.0820462
156	2012	R86	2000	0.124031	1.066	1.25503e+07	0.205559	0.363119	2.07944	0	0	0.177009	0	0	21.9422	0.74873	0.0947057	0.845709	1.18244	0.201368	0.42001	0.453838	0.891583	2.56495	2.56495	0.3077	1	8.24328	0.399616
156	2013	R86	2000	0.0301023	0.126618	1.72929e+07	0.220898	0.136059	0	0	0	0.184098	0.693147	1	22.3495	0.643314	0.0603312	0.792115	1.26244	0.171649	0.412349	0.19394	0.806811	2.63906	2.48491	0.3333	1	8.38275	0.150525
156	2014	R86	2000	0	0.098533	1.56936e+07	0.245364	0.15114	2.19722	4	0	0.0104502	1.79176	1	22.4385	0.602917	0.0721373	0.672499	1.48699	0.242088	0.398088	0.338905	0.806811	2.70805	2.48491	0.3333	1	8.45084	0.152072
156	2015	R86	2000	0.030553	0.533208	1.87163e+07	0.103957	0.142895	1.79176	1	0	0.0136725	2.07944	1	23.2629	0.269583	0.0584183	0.468057	2.13649	0.0952103	0.182802	0.185335	0.789132	2.77259	2.56495	0.3846	0	8.46779	0.14303
156	2016	R86	2000	0.0476872	5.57756	3.44587e+07	0.11047	0.082274	1.38629	1	0	0.0151389	2.07944	1	23.3647	0.279278	0.0449764	0.565439	1.76854	0.105844	0.175606	0.0778752	0.757774	2.83321	2.48491	0.4167	0	8.50755	0
156	2017	R86	2000	0	71.3869	2.70806e+07	0.10992	0.0674357	2.3979	1	0	0.000695766	1.79176	1	23.3919	0.280398	0.0450702	0.777199	1.28667	0.0876259	0.184356	0.0415827	0.709029	2.89037	2.30259	0.4	0	8.50451	0
156	2018	R86	2000	0.0298418	70.3323	2.29054e+07	0.104998	0.0636067	3.46574	1	0	0.00075579	1.38629	1	23.4139	0.277813	0.0441809	0.958161	1.04367	0.0810591	0.192652	0.0706341	0.699064	2.94444	2.30259	0.4	0	8.50086	0
156	2019	R86	2000	0.0588322	3.43368	2.42253e+07	0.122955	0.0782222	4.48864	1	0	0.00124277	1.09861	1	23.4784	0.300245	0.0423792	0.816298	1.22504	0.104448	0.193864	0.0799391	0.695668	2.99573	2.48491	0.3333	0	8.51679	0
156	2020	R86	2000	0.0516369	57.3154	7.24099e+07	0.0658862	0.0992017	2.07944	0	1	0.00207838	0.693147	1	23.8777	0.40751	0.0486013	0.945043	1.05815	0.0819972	0.342851	1.04213	0.563443	3.04452	2.48491	0.3333	0	9.46839	0.100774
156	2021	R86	2000	0.0708316	60.814	6.95812e+07	0.0836881	0.0834522	4.47734	0	1	0.00303425	0.693147	1	23.9659	0.433445	0.0377952	0.969345	1.03162	0.109625	0.335073	0.119564	0.563369	3.09104	2.48491	0.3333	0	9.3974	0
156	2022	R86	2000	0.0501505	61.1098	7.28867e+07	0.0762217	0.0582205	3.13549	0	0	0.00527978	0.693147	1	24.0232	0.448888	0.0306279	1.03424	0.966894	0.0566622	0.332005	0.106368	0.564471	3.13549	2.48491	0.3333	0	9.4141	0
157	2009	C35	2000	0.256739	5.75195	7.36058e+07	0.0726743	0.0442664	4.8828	0	0	0.0459714	0	0	24.2471	0.77615	0.0849524	0.657711	1.52042	0.0393135	0.0926944	0.5324	0.499087	2.30259	1.94591	0.5714	1	9.82612	0.0473493
157	2010	C35	2000		4.66664	7.03523e+07	0.0781395	0.0330769	5.30827	0	0	0.0043344	0	0	24.8663	0.563865	0.0946851	0.615786	1.62394	0.0086543	0.0580656	0.550545	0.4802	2.3979	1.94591	0.5714	1	10.0148	0.0347214
157	2011	C35	2000		20.7939	8.68794e+07	-0.00785501	0.0244948	7.04054	0	0	0.028594	0	0	24.9941	0.502181	0.121467	0.788206	1.2687	0.0292426	0.0572991	0.438917	0.48019	2.48491	1.94591	0.5714	1	10.2693	0.0250266
157	2012	C35	2000	0	9.37145	2.12063e+08	-0.0781299	0.0247129	7.26473	0	0	0.024837	0	0	25.2116	0.53707	0.093786	0.785832	1.27254	0.0332712	0.0513559	0.0377481	0.466422	2.56495	1.94591	0.5714	1	10.3643	0.025636
157	2013	C35	2000	0.0375799	21.3466	1.10668e+08	-0.142106	0.0122105	7.07157	0	0	0.0420299	0	0	25.2179	0.530345	0.0442759	1.00049	0.999509	0.0082286	0.0600516	-0.198235	0.467196	2.63906	1.94591	0.5714	1	10.2046	0.0127854
157	2014	C35	2000	0.0939555	46.4266	3.06889e+08	-0.196472	0.0105596	6.53959	0	0	0.0452316	0	0	25.264	0.56006	0.006851	0.897659	1.11401	-0.0820211	0.064707	-0.329268	0.441835	2.70805	1.94591	0.5714	1	9.91906	0.0135063
157	2015	C35	2000	0.0369959	21.3774	5.25216e+08	-0.19666	0.0068817	5.97381	0	0	0.0267663	0	0	25.2636	0.566712	0.0009724	0.996576	1.00344	-0.0355782	0.0832243	-0.1972	0.44683	2.77259	1.79176	0.5	1	9.85959	0.00727314
157	2016	C35	2000	0.096401	33.547	2.05537e+08	-0.221325	0.00173698	5.63121	0	0	0.0103313	0	0	25.2135	0.576009	-0.009896	1.02828	0.972495	0.0243273	0.0835859	-0.035215	0.446817	2.83321	1.94591	0.5714	1	9.62602	0.00684195
157	2017	C35	2000	0.0297	50.8105	8.0866e+07	-0.165518	0.00578637	5.62402	0	0	0.0131849	0	0	25.1439	0.540256	0.014487	1.03364	0.967453	0.0342889	0.0706089	0.162336	0.439388	2.89037	1.94591	0.5714	1	9.50755	0
157	2018	C35	2000	0.0276855	48.7704	1.34644e+08	-0.152227	0.00520488	5.9108	0	0	0.020164	0	0	25.2608	0.585172	0.0221582	1.10439	0.905477	0.0541868	0.0581952	0.233046	0.438889	2.94444	1.94591	0.5714	1	9.62384	0
157	2019	C35	2000	0	62.3316	1.51386e+08	-0.07845	0.012877	5.96871	0	0	0.0202317	0	0	25.2458	0.570609	0.0460868	0.897492	1.11422	0.0675517	0.0630249	0.50915	0.513005	2.99573	1.94591	0.5714	1	9.85304	0.016076
157	2020	C35	2000	0	30.7174	1.65845e+08	-0.0107715	0.00666223	6.31173	0	0	0.0231687	1.09861	1	25.4792	0.588158	0.070607	0.821904	1.21669	0.0638293	0.0525411	0.503414	0.549769	3.04452	1.94591	0.5714	1	10.066	0
157	2021	C35	2000	0.0773515	25.4057	2.57723e+08	-0.16385	0.0236642	6.78897	0	0	0.0102053	1.09861	1	25.5274	0.522226	0.0535981	0.974482	1.02619	0.0215109	0.0555044	0.0310508	0.478759	3.09104	1.94591	0.5714	1	10.1672	0
157	2022	C35	2000	0.0307078	40.3166	7.15556e+08	-0.0777059	0.0118073	6.6053	0	0	0.0281941	1.09861	1	25.5399	0.53886	0.0194212	1.06882	0.935609	0.0196242	0.0843238	-0.379843	0.476793	3.13549	1.94591	0.5714	1	10.1379	0.0184692
158	2009	C17	2000	0.202265	50.15	1.63716e+06	-0.0673744	0.0113252	1.94591	0	0	0.0063263	0	0	22.1753	0.455477	0.0173811	0.494091	2.02392	0.005795	0.281193	0.0305465	0.513477	2.30259	2.19722	0.3333	0	9.7606	0.153013
158	2010	C17	2000	0.405455	0.382525	6.37079e+06	-0.04403	0.0328375	2.77259	0	0	0.00596559	0	0	22.2798	0.49943	0.0121782	0.662026	1.51051	0.009066	0.312063	0.195387	0.508635	2.3979	2.19722	0.3333	0	9.7954	0.0329712
158	2011	C17	2000	0.287081	0.068617	1.67518e+07	-0.0652786	0.0447475	1.94591	0	0	0.00307041	0	0	22.3893	0.543603	0.0114	0.921071	1.08569	-0.0339689	0.283066	0.271313	0.49453	2.48491	2.19722	0.3333	0	9.72562	0.0796362
158	2012	C17	2000	0.263852	48.41	8.45372e+07	-0.0543393	0.000553828	2.56495	0	0	0.00692965	0	0	22.4667	0.575353	0.0021258	0.998378	1.00162	-0.0211956	0.291629	0.0675108	0.499016	2.56495	2.19722	0.3333	0	9.47593	0.0291009
158	2013	C17	2000	0.245549		2.45293e+08	-0.031792	0.0364558	2.07944	0	0	0.00490611	0	0	22.4765	0.576941	0.0030535	0.915384	1.09244	-0.0095419	0.260003	0.166228	0.504712	2.63906	2.19722	0.3333	0	9.07886	0.0443751
158	2014	C17	2000	0.334169	0.95	3.4803e+08	-0.0427887	0.0204597	1.38629	0	0	0.000790212	0	0	22.4376	0.554528	0.0042845	0.556805	1.79596	0.0215005	0.209357	0.121406	0.510401	2.70805	2.19722	0.3333	0	8.67009	0.0284954
158	2015	C17	2000	0.139938	0.810586	3.6881e+08	-0.122726	0.0236483	2.19722	0	0	0.0128906	0	0	23.1159	0.503495	0.0301572	0.486325	2.05624	-0.0446998	0.11898	0.355242	0.5499	2.77259	2.3979	0.3636	0	8.6625	0.0436985
158	2016	C17	2000	0.127943	1.54062	4.09505e+08	-0.125429	0.01702	3.2581	0	0	0.012835	0	0	23.273	0.551411	0.0292255	0.676861	1.47741	0.0340964	0.106188	0.232802	0.5499	2.83321	2.3979	0.3636	0	8.68457	0.0280536
158	2017	C17	2000	0.172674	0.047553	6.07857e+08	-0.144604	0.0178644	3.04452	0	0	0.000695766	0	0	23.2719	0.52987	0.0277445	0.74546	1.34145	0.0299305	0.1258	0.0255273	0.552934	2.89037	2.3979	0.3636	0	8.52793	0.0242619
158	2018	C17	2000	0.13369	0.079327	2.94058e+08	-0.0749419	0.033541	3.04452	0	0	0.00419554	0.693147	1	23.3725	0.569219	0.013585	0.850217	1.17617	0.0613537	0.157533	-0.14202	0.562666	2.94444	2.3979	0.3636	0	8.53543	0.0381515
158	2019	I65	2000	0.254385	32.0192	3.01765e+08	-0.0822934	0.0236311	2.48491	0	0	0.00924965	0.693147	1	23.3734	0.581776	0.0067288	0.74316	1.34561	0.0212356	0.172303	-0.0216949	0.499355	2.99573	2.3979	0.3636	0	8.53385	0.0292766
158	2020	I65	2000	0.0847817	1.91441	3.01806e+08	-0.0451226	0.0175076	3.04452	0	0	0.0063473	0.693147	1	23.4243	0.594665	0.0073737	0.796192	1.25598	0.0676033	0.167726	0.0462785	0.458597	3.04452	2.3979	0.3636	0	8.51859	0.0223958
158	2021	I65	2000	0.151194	0.780142	2.41912e+08	-0.0121228	0.0194903	2.48491	0	0	0.000885163	0	0	23.5325	0.628158	0.0082384	0.774785	1.29068	0.0276362	0.149354	0.100954	0.430046	3.09104	2.3979	0.3636	0	8.5307	0
158	2022	I65	2000	0.0871586	42.8714	4.95905e+08	-0.0242739	0.0161401	2.19722	0	0	0.0132764	0	0	23.53	0.641041	-0.0140262	0.846254	1.18168	0.0116236	0.1168	-0.111944	0.432002	3.13549	2.3979	0.3636	0	8.42793	0
159	2009	C25	2000	0.126636	38.45	6660311	-0.00834841	0.0637929	0	0	0	0.017042	0	0	21.5571	0.493682	0.0723049	0.407301	2.45519	-0.0558506	0.221747	-0.328418	0.437591	2.30259	2.19722	0.3333	0	7.56579	0.0766751
159	2010	C25	2000	0.0513347	0.1305	1.45322e+06	-0.00919005	0.0107536	0	0	0	0.0927315	0	0	21.9003	0.467699	0.234303	0.368622	2.7128	0.0111135	0.0873008	0.443323	0.348118	2.3979	2.19722	0.3333	0	6.28413	0.000545857
159	2011	C25	2000	0.0824402	31.4079	1.06616e+07	-0.0427857	-0.007286	0	0	0	0.0873448	0	0	21.8792	0.362134	0.103675	0.628201	1.59185	0.0124856	0.095991	0.657166	0.321671	2.48491	2.19722	0.3333	0	6.38182	0.0175877
159	2012	F51	2000	0.285612	0.227258	4498800	-0.0745134	0.00224932	0	0	0	0.103453	0	0	21.8175	0.302494	0.0328522	0.74726	1.33822	0.0271989	0.0975684	0.131294	0.315813	2.56495	2.19722	0.3333	0	6.35089	0.00513246
159	2013	F51	2000	0.305085	0.008728	1323671	-0.0830937	0.014982	0	0	0	0.0554088	0	0	21.8162	0.30427	0.0117594	0.678587	1.47365	0.0182446	0.0853506	-0.236969	0.31719	2.63906	2.19722	0.3333	0	6.38519	0.0154467
159	2014	F51	2000	0.182094	30.47	2065400	-0.00936243	0.0424557	0	0	0	0.0231468	0	0	21.8112	0.264477	0.0445549	0.522744	1.91298	0.0509172	0.0817213	0.101195	0.323329	2.70805	2.19722	0.3333	0	6.50877	0.0427091
159	2015	F51	2000	0.226757	29.7473	2.05377e+07	-0.0108523	0.0200103	0	0	0	0.0241423	0	0	21.8047	0.260288	0.0203047	0.562551	1.77762	-0.0561197	0.078644	-0.422287	0.315608	2.77259	2.19722	0.3333	0	6.42	0.025534
159	2016	F51	2000	0.184026	31.1552	536700	0.00873999	0.00884942	0	0	0	0.0261099	0	0	21.8599	0.292732	0.0118265	0.623012	1.60511	-0.0107901	0.1286	-0.230288	0.321296	2.83321	2.19722	0.3333	0	6.27099	0
159	2017	F51	2000	0.231558	0.261268	940750	0.0116688	0.0038684	0	0	0	0.0282372	0	0	21.8344	0.310459	-0.0231167	0.873267	1.14512	-0.0097319	0.118552	-0.321095	0.31066	2.89037	2.19722	0.3333	1	5.99146	0
159	2018	F51	2000	0.232919	0.262037	282020	0.0228732	-0.0147156	0	0	0	0.0266103	0	0	21.7312	0.218467	0.0172496	1.04224	0.959474	-0.0033374	0.12664	0.550107	0.310119	2.94444	2.19722	0.3333	1	5.75257	0
159	2019	F51	2000	0.0713012	0.26	1.12284e+06	0.0102898	0.0125482	0	0	0	0.0260577	0	0	21.759	0.224618	0.0093792	0.836457	1.19552	-0.0335117	0.118755	-0.218325	0.280915	2.99573	2.19722	0.3333	1	5.68698	0
159	2020	F51	2000	0.170794		778775	-0.00187801	-0.00698667	0	0	0	0.0126961	0	0	21.7089	0.181153	0.0309287	0.909347	1.09969	-0.0173891	0.10081	0.281788	0.256129	3.04452	2.19722	0.3333	1	5.55296	0
159	2021	F51	2000	0.167598	23.14	446176	-0.0588849	-0.00348091	0	0	0	0.0131793	0	0	22.0286	0.386334	0.0079421	0.808275	1.2372	0.0029078	0.088915	1.02866	0.251586	3.09104	2.19722	0.3333	1	6.30445	0.299172
159	2022	F51	2000	0.134048	22.8308	937176	-0.143676	-0.00017675	2.07944	0	0	0.0480576	0	0	21.8474	0.151369	0.0929353	0.807452	1.23846	-0.105978	0.101008	0.439843	0.321766	3.13549	2.07944	0.375	0	6.44889	0.0592134
301	2009	C17	2000	0.0955338	3.71056	4250700	-0.00846848	-0.0028798	0	0	0	0.0187602	0	0	22.0777	0.359717	0.0235831	0.390515	2.56072	0.0514714	0.0956305	-0.0854661	0.407756	2.30259	2.07944	0.25	0	6.40026	0.0351887
301	2010	S90	2000	0.119589	38.9168	360000	-0.128943	-0.0389462	0	0	0	0.0155631	0	0	22.043	0.319968	0.0187982	0.505031	1.98008	-0.0048121	0.0894224	0.233287	0.401712	2.3979	1.94591	0.5714	0	6.42811	0.00410993
301	2011	S90	2000	0.0782473	37.013	428500	0.0116528	-0.0187929	0	0	0	0.00734223	0	0	21.971	0.265155	0.0298383	0.792322	1.26211	0.0849705	0.0797174	0.17021	0.389399	2.48491	2.19722	0.4444	0	6.43775	0
301	2012	D44	2000	0.173461	37.6809	1030000	0.0582013	0.0534335	0	0	0	0.0149937	0	0	21.9994	0.247966	0.0451761	0.770034	1.29864	0.136162	0.0735977	-0.183939	0.388652	2.56495	2.19722	0.4444	0	6.43775	0.0537903
301	2013	D44	2000	0.169396	37.1231	1160000	0.00970725	-0.03224	0	0	0	0.0417079	0	0	22.0226	0.191626	0.0912094	0.792741	1.26145	0.0440524	0.0693595	0.17328	0.383435	2.63906	2.07944	0.375	0	6.39693	0.00382607
301	2014	D44	2000	0.256822	37.0005	5946100	-0.00750018	-0.00757269	0	0	0	0.0323693	0	0	22.1063	0.215454	0.0587283	0.562789	1.77687	-0.0313402	0.0593536	-0.235171	0.379133	2.70805	1.94591	0.4286	1	6.41836	0.0958731
301	2015	D44	2000	0.198255	0.48476	1020000	0.0378236	0.0739684	0	0	0	0.0330281	0	0	22.2066	0.264025	0.0397566	0.489895	2.04126	0.0503356	0.0591537	-0.116615	0.388351	2.77259	1.94591	0.4286	1	6.44095	0.0748871
301	2016	D44	2000	0.090036	0.887718	2.08609e+06	0.0777544	0.11102	0	0	0	0.0178026	0.693147	1	22.3262	0.302185	0.0314022	0.619518	1.61416	0.172226	0.127284	0.143005	0.385178	2.83321	1.94591	0.4286	1	6.48463	0
301	2017	D44	2000	0.17059	37.83	6023280	0.0239614	0.0233092	0	0	0	0.00813793	0.693147	1	22.2083	0.186972	0.0486006	0.605306	1.65206	0.108376	0.0869842	0.402105	0.383381	2.89037	1.79176	0.5	1	6.35089	0
301	2018	C28	2000	0.136519	81.3857	6.2009e+07	0.0857735	0.297716	0	0	0	0.00670018	0.693147	1	23.8084	0.407513	0.0644183	0.888884	1.12501	0.0634654	0.384662	15.5826	0.81356	2.94444	1.94591	0.4286	1	9.48174	0.332494
301	2019	C28	2000	0.0936037	82.2276	6.88827e+07	0.126591	0.270115	2.56495	0	0	0.00251258	0	0	24.2798	0.563384	0.056655	0.954139	1.04807	0.148824	0.381094	0.349646	0.814173	2.99573	1.94591	0.4286	1	9.67602	0
301	2020	C28	2000	0.107828	76.1474	1.19601e+08	0.116883	0.313279	3.61092	0	0	0.0263545	0	0	24.8653	0.64172	0.0063839	0.917179	1.0903	0.0327542	0.218857	-0.0848114	0.759428	3.04452	1.94591	0.4286	1	9.83075	0
301	2021	C28	2000	0.0476493	4.65071	8.67427e+07	0.128064	0.325412	3.93183	0	0	0.0252348	0	0	25.6061	0.777216	0.0521837	0.851829	1.17394	0.0404061	0.236258	1.27081	0.758387	3.09104	1.94591	0.4286	1	10.1047	0
301	2022	C28	2000	0.0977836	4.93925	1.13128e+08	0.0862948	0.235631	3.58352	0	0	0.0237887	0	0	25.8383	0.785616	0.003636	0.806377	1.24012	0.0083523	0.239947	0.233945	0.707143	3.13549	1.94591	0.4286	1	10.2198	0
333	2013	C38	2013	0.0378573	2.00489	656458320	0.0442363	0	7.68386	0	0	0	0	0	25.2974	0.596883		0.840404	1.1899	0.103709	0.201887		0.484782	0	2.63906	0.3571	1	11.5999	0
333	2014	C38	2013	0.0625586	3.11369	790500540	0.0740255	0.0144894	8.36171	0	0	0.00921666	0.693147	1	25.5132	0.61983	0.107222	0.763738	1.30935	0.206069	0.162287	0.171053	0.4851	0.693147	2.56495	0.3846	1	11.591	0.0276499
333	2015	C38	2013	0	3.11333	1348652000	0.123361	0.0214721	7.85709	0	0	0.0107433	1.09861	1	25.5818	0.565114	0.109376	0.744953	1.34237	0.207729	0.145371	-0.0227782	0.49161	1.09861	2.48491	0.4167	1	11.4436	0.0283864
333	2016	C38	2013	0.0250313	6.16829	1330065000	0.185374	0.0165495	8.42924	0	0	0.00690444	1.38629	1	25.8626	0.595683	0.105943	0.612159	1.63356	0.156476	0.123427	0.14882	0.429033	1.38629	2.30259	0.4	1	11.4764	0.0405434
333	2017	C38	2013	0.0343466	14.5614	1332301000	0.192282	0.0104179	9.04853	0	0	0.0184348	1.09861	1	26.2371	0.665768	0.0888983	0.477323	2.09502	0.0985165	0.0910927	0.513495	0.504881	1.60944	2.30259	0.4	1	11.531	0.17039
333	2018	C38	2013	0.0396825	38.9815		0.16248	0.0219574	8.56369	0	0	0.0114366	0.693147	1	26.2981	0.649397	0.0846037	0.63981	1.56296	0.105654	0.0850858	0.0787352	0.535439	1.79176	2.19722	0.3333	1	11.6506	0.0238869
333	2019	C38	2013	0.0452284	53.7066		0.188706	0.0126144	7.69712	0	0	0.00601001	0	0	26.4336	0.644	0.0893728	0.508781	1.96548	0.127802	0.071748	0.0714429	0.551481	1.94591	2.07944	0.5	1	11.8123	0.0138601
333	2020	C38	2013	0.0546448	20.8501		0.141887	0.0145155	8.27538	0	0	0.0061392	0	0	26.6104	0.655263	0.0830589	0.394548	2.53455	0.0820159	0.06171	0.0215848	0.518629	2.07944	2.07944	0.375	1	11.9133	0.0188835
333	2021	C38	2013	0.0701693	22.5431		0.16745	0.0180063	7.65634	0	0	0.0067893	0	0	26.6841	0.652464	0.0775471	0.510277	1.95972	0.0904551	0.0589073	0.20059	0.544644	2.19722	2.19722	0.3333	1	12.0185	0.0245691
333	2022	C38	2013		25.1248		0.124108	0.0183347	7.20042	0	0	0.00273292	0	0	26.7696	0.640464	0.07356	0.672036	1.48802	0.0820196	0.0617268	0.0078665	0.572407	2.30259	2.19722	0.3333	1	12.0212	0.0214315
338	2009	C36	2007	0.172216	5.74295	6.70453e+07	0.0101079	0.0455964	5.09987	0	0	0.0268083	0	0	24.3128	0.567584	0.120561	0.738452	1.35418	0.0673501	0.193712	0.0723682	0.519194	1.09861	2.89037	0.3333	1	10.3733	0.046195
338	2010	C36	2007	0.328947	3.37252	1.0953e+08	0.0174251	0.0489163	5.83773	0	0	0.0434795	0	0	24.6776	0.551952	0.18102	0.663113	1.50804	0.166846	0.150323	0.781259	0.523837	1.38629	2.89037	0.3333	1	10.5499	0.0500475
338	2011	C36	2007	0.398565	28.1248	1.72146e+08	0.084607	0.0647806	6.14847	0	0	0.0322063	0	0	24.843	0.530377	0.111165	0.862871	1.15892	0.0967215	0.156847	-0.0515222	0.511183	1.60944	2.89037	0.3333	1	10.6317	0.0682855
338	2012	C36	2007	0.247985	3.51013	1.52893e+08	0.0347316	0.0359727	6.29157	0	0	0.0602229	0	0	24.9178	0.526552	0.0505888	0.89277	1.12011	0.0415584	0.1738	-0.197501	0.512507	1.79176	2.89037	0.3333	1	11.0173	0.0696884
338	2013	C36	2007	0.0497018	28.0616	1.24493e+08	0.0305408	0.0220806	6.84694	0	0	0.0354173	0	0	25.0866	0.562831	0.0527144	0.977865	1.02264	0.0734625	0.167459	0.210656	0.511745	1.94591	2.89037	0.3333	1	10.6209	0.0221407
338	2014	C36	2007	0.199203	55.5335	1.51884e+08	0.0360436	0.0368177	6.85961	0	0	0.00093047	0	0	25.5142	0.660711	0.0581551	0.943788	1.05956	0.0927794	0.184528	0.365715	0.502816	2.07944	2.89037	0.3333	1	11.0793	0.04215
338	2015	C36	2007	0.0643708	25.1244	2.28013e+08	0.0250706	0.030486	6.74641	0	0	0.0181507	0	0	25.4671	0.636761	0.0183834	1.01432	0.985881	0.0589684	0.206016	-0.0743026	0.497551	2.19722	2.56495	0.3846	1	10.656	0.0400453
338	2016	C36	2007	0.0374672	29.1148	2.07041e+08	0.0403008	0.0323437	6.71901	0	0	0.0175016	0	0	25.8231	0.728267	0.0257922	1.01584	0.984405	0.0503104	0.157335	0.264021	0.49221	2.30259	2.56495	0.3846	1	10.5769	0.173882
338	2017	C36	2007	0	31.9012	1.62039e+08	0.049608	0.0148582	6.71296	1	0	0.0161386	0.693147	1	25.9684	0.702829	0.0519096	0.971414	1.02943	0.0857334	0.142732	0.626569	0.493993	2.3979	2.63906	0.3571	1	10.6311	0.0158253
338	2018	C36	2007	0.0823271	53.5587	2.3219e+08	0.0367169	0.0190916	7.03615	1	0	0.0200989	0.693147	1	26.0476	0.696705	0.0588772	1.00179	0.998213	0.108447	0.143485	0.0507124	0.516907	2.48491	2.70805	0.3333	1	10.6479	0.0194916
338	2019	C36	2007	0.0879507	59.0173	3.18138e+08	0.118197	0.0260691	7.6324	1	0	0.00603457	0.693147	1	26.1906	0.705383	0.0538647	0.887311	1.127	0.10064	0.111128	0.0948478	0.530426	2.56495	2.70805	0.3333	1	10.6879	0.0305417
338	2020	C36	2007	0	39.2313	3.27215e+08	0.120432	0.0241135	7.71021	0	1	0.010523	0	0	26.3245	0.702924	0.0444257	0.918609	1.0886	0.0846838	0.117166	0.132657	0.582342	2.63906	2.70805	0.3333	1	10.7224	0.0311802
338	2021	C36	2007	0.129997	50.4621	4.15124e+08	0.137274	0.0209898	7.68616	0	1	0.00709268	0	0	26.3474	0.628357	0.0422125	0.900059	1.11104	0.0529069	0.119801	0.0306678	0.485765	2.70805	2.70805	0.3333	1	10.6679	0.0239696
338	2022	C36	2007	0.179964	29.2152	7.21486e+08	0.119494	0.023688	7.35692	0	0	0.016319	0	0	26.4057	0.645479	0.0199144	1.03102	0.969911	-0.0080006	0.129039	-0.139477	0.485892	2.77259	2.70805	0.3333	1	10.746	0.0240752
400	2009	C38	1997	0.0549149	6.30621	884800	-0.213324	0.0134918	2.3979	0	0	0.0143788	0	0	22.2504	0.449573	0.0493343	0.519999	1.92308	0.0428423	0.181717	0.16846	0.391562	2.56495	2.19722	0.3333	0	7.92226	0.0136713
400	2010	C38	1997	0.056338	8.85809	3.75167e+06	-0.209204	0.0640233	1.60944	0	0	0.014698	0	0	22.4733	0.520769	0.0477263	0.456116	2.19242	0.0297669	0.141655	0.26843	0.365088	2.63906	2.19722	0.3333	0	8.70847	0.0643059
400	2011	C38	1997	0	4.99836	1206910	-0.127134	0.0272069	2.48491	0	0	0.00490397	0	0	22.6793	0.580492	0.0474306	0.698561	1.43151	0.0668262	0.118785	0.131442	0.363228	2.70805	2.19722	0.3333	0	8.70284	0.0272723
400	2012	C38	1997	0.0582072	3.2374	4683370	-0.164511	0.00939042	2.3979	0	0	0.026626	0	0	22.6585	0.539772	0.0813786	0.616826	1.6212	0.0718601	0.150539	0.515668	0.374092	2.77259	2.19722	0.3333	0	8.60868	0.00944496
400	2013	C38	1997	0	5.42116	7.10102e+06	-0.0904489	0.0138964	3.09104	0	0	0.0296011	0	0	22.8384	0.539619	0.101229	0.472826	2.11494	0.0979266	0.12098	0.0820985	0.319855	2.83321	2.07944	0.375	0	8.55043	0.0139751
400	2014	C38	1997	0	1.53772	3.23726e+06	-0.278043	0.0143977	4.12713	0	0	0.0165152	0	0	23.1021	0.422345	0.135121	0.562522	1.77771	-0.0193018	0.0953599	0.168362	0.44645	2.89037	2.19722	0.3333	0	8.69785	0.0144014
400	2015	C38	1997	0	48.9431	4.41863e+07	-0.277991	0.0194822	4.06044	0	0	0.0275752	0	0	23.248	0.449712	0.0692334	0.573069	1.74499	0.0403054	0.0794263	-0.121171	0.49172	2.94444	2.19722	0.3333	0	8.68592	0.0194874
400	2016	C38	1997	0	54.3112	4.71534e+07	-0.198382	0	4.27667	0	0	0.0312592	0	0	23.3836	0.472021	0.0702165	0.645235	1.54982	0.0871988	0.0722318	0.307734	0.498353	2.99573	2.19722	0.3333	0	8.68101	0
400	2017	C38	1997	0	49.498	1.31773e+07	-0.247098	0	4.43082	0	0	0.0135243	0	0	23.4517	0.469273	0.046052	0.747384	1.338	-0.0022825	0.0782584	0.0753316	0.489243	3.04452	2.19722	0.3333	0	8.64153	0
400	2018	C38	1997	0.04329	8.94844	3.79722e+07	-0.235908	0	4.15888	0	0	0.0268482	0	0	23.4027	0.426969	0.0183171	0.959776	1.04191	0.0317791	0.0840533	-0.204648	0.479739	3.09104	2.19722	0.3333	0	8.59822	0
400	2019	C38	1997	0.0437637	54.1376	6.49169e+07	-0.236334	0.00556231	4.45435	0	0	0.0147497	0	0	23.4373	0.42498	0.0333345	0.873629	1.14465	0.0050386	0.0864789	0.236051	0.501189	3.13549	2.19722	0.3333	0	8.591	0
400	2020	C38	1997	0	56.3184	4.625e+07	-0.18218	0.00441197	4.66344	0	0	0.0158699	0	0	23.545	0.452628	0.0503283	0.757475	1.32018	0.0466179	0.0950626	0.101921	0.543278	3.17805	2.19722	0.3333	0	8.62101	0
400	2021	C38	1997	0.0528961	9.63472	3.41554e+07	-0.072504	0.00884744	5.39363	0	0	0.00991132	0	0	23.595	0.425149	0.0497256	0.522299	1.91461	0.0738249	0.0860563	0.0714397	0.442885	3.21888	2.19722	0.3333	0	8.60484	0
400	2022	C38	1997	0.0287853	8.44948	2.21449e+07	-0.0640225	0.00537766	4.14313	0	0	0.00176666	0	0	23.6654	0.424663	0.0529408	0.672545	1.48689	0.0913426	0.0856935	0.244085	0.4546	3.2581	2.19722	0.3333	1	8.63977	0
401	2009	C30	1996	0.115942	10.6543	2.70214e+07	0.0670314	0.365381	0	0	0	0.00694973	0	0	23.7968	0.643191	0.0619685	0.579611	1.72529	0.0911378	0.422267	0.518523	0.570177	2.63906	2.19722	0.3333	0	9.46032	0.366892
401	2010	C30	1996	0.0849137	7.78241	2.93095e+07	0.0417714	0.254652	0	0	0	0.0100673	0	0	24.1328	0.692911	0.0604785	0.609784	1.63993	0.0561596	0.445896	0.594772	0.580074	2.70805	2.19722	0.3333	0	9.66738	0.268189
401	2011	C30	1996	0.171174	9.51598	2.66277e+07	0.0303974	0.155283	0	0	0	0.00516187	0	0	24.3628	0.654412	0.0462959	0.843665	1.18531	0.0371482	0.484964	0.42155	0.718712	2.77259	2.19722	0.3333	0	9.76365	0.15571
401	2012	C30	1996	0.159872	5.34339	4.02046e+07	0.0107353	0.0566165	0	0	0	0.0322712	0	0	24.4491	0.677956	0.0034678	0.898184	1.11336	0.0230358	0.580536	-0.0708809	0.654021	2.83321	2.19722	0.3333	0	9.80179	0.0612667
401	2013	C30	1996	0.0776398	0.833794	9.84443e+07	-0.0266084	0.0441849	1.60944	0	0	0.0276354	0	0	24.4867	0.677456	0.0046981	1.05443	0.948378	0.0281982	0.607139	0.0750954	0.670829	2.89037	2.19722	0.3333	0	9.80168	0.0488499
401	2014	C30	1996	0.261438	72.6636	6.27708e+07	-0.0241182	0.0196175	1.60944	0	0	0.00731672	0	0	24.5087	0.694987	-0.006368	0.921437	1.08526	0.0511522	0.578374	-0.0029279	0.721887	2.94444	2.19722	0.3333	0	9.8554	0.0292004
401	2015	C30	1996	0.378378	1.53094	1.03421e+08	-0.0264415	0.0154859	1.60944	0	0	0.0270502	0	0	24.4437	0.725468	-0.0503974	0.924859	1.08125	0.0222205	0.596001	-0.290876	0.655043	2.99573	2.07944	0.375	0	9.70972	0.0155665
401	2016	C30	1996	0.241838	63.9348	1.44095e+08	-0.00118984	0.00250271	1.09861	0	0	0.024882	0.693147	1	24.4485	0.730765	-0.0005716	0.895001	1.11732	0.0648816	0.562319	0.11045	0.630377	3.04452	2.19722	0.3333	0	9.58438	0
401	2017	C30	1996	0.22309	7.04917	5.76715e+07	-0.0142993	0.010686	3.3673			0.028273	0	0	24.4377	0.725263	0.0031784			0.0658549	0.572025	0.239524	0.406499	3.09104	2.19722	0.3333	0	9.56269	0
401	2018	C30	1996	0.21561	2.28086	7.43186e+07	-0.0493289	0.0128861	4.90527	0	0	0.0279587	0.693147	1	24.8503	0.615594	0.0496881	1.1303	0.884719	0.105343	0.451912	1.0176	0.443863	3.13549	2.19722	0.3333	0	9.91051	0
401	2019	C30	1996	0.170823	42.755	1.03136e+08	-0.0372769	0.0152275	5.2832	0	0	0.0470845	0.693147	0	24.8298	0.525172	0.0799275	1.10791	0.902603	0.135331	0.537034	0.118594	0.422853	3.17805	2.07944	0.375	0	10.0922	0.0451575
401	2020	C30	1996	0.11583	41.7015	1.54523e+08	0.016432	0.0379519	4.55388	0	0	0.0315184	0	0	24.7999	0.454608	0.086625	1.28514	0.778126	0.148067	0.53161	0.0281855	0.431077	3.21888	1.94591	0.4286	0	10.0623	0
401	2021	C30	1996	0.160809	1.18548	1.25381e+08	0.0282595	0.0342504	5.78074	0	0	0.0133041	0	0	24.8231	0.440104	0.070119	1.04052	0.961054	0.102957	0.536246	0.0241811	0.713991	3.2581	2.19722	0.3333	0	10.0386	0
401	2022	C30	1996	0.114438	66.33	1.58005e+08	0.0195208	0.037428	5.49306	0	0	0.0435874	0	0	24.8507	0.474307	0.0229977	1.11194	0.899332	0.0365891	0.523363	-0.0493683	0.666027	3.29584	2.19722	0.3333	0	10.0161	0.0434189
402	2009	K70	1996	0.0674764	37.7146	30400000	0.0838581	0.00549601	0	0	0	0.0189079	0	0	24.4693	0.623564	0.0393415	0.755957	1.32283	-0.0370831	0.0388013	0.113744	0.33462	2.63906	2.19722	0.3333	0	6.78332	0.00628506
402	2010	K70	1996	0.0388048	6.88257	143677200	0.164602	-0.00537195	0	0	0	0.00327829	0	0	24.7154	0.681675	0.0379937	0.951428	1.05105	-0.0458035	0.0304665	0.301503	0.307786	2.70805	2.19722	0.3333	0	7.48493	0.00314562
402	2011	K70	1996	0.0417014	38.151	8100000	0.211897	0.00150204	0	0	0	0.00145035	0	0	24.813	0.690309	0.036134	1.00305	0.99696	-0.0372635	0.0456664	0.188278	0.332152	2.77259	2.19722	0.3333	0	7.82084	0.00150332
402	2012	K70	1996	0.120555	32.0792	67638500	0.206276	-0.00209165	0	0	0	0.00290313	0	0	24.9722	0.699479	0.0415644	1.00882	0.991255	-0.027501	0.0376595	0.78825	0.344438	2.83321	2.19722	0.3333	0	7.87131	0.000392429
402	2013	K70	1996	0.141643	33.8424	3.12434e+07	0.137595	-0.00103785	0	0	0	0.00707993	0	0	25.0549	0.678514	0.0481864	1.12774	0.886732	-0.0382007	0.0342288	0.153692	0.323957	2.89037	2.19722	0.3333	0	7.81964	0.00123708
402	2014	K70	1996	0.070028	32.5862	1.79901e+06	0.059741	0.00258501	0	0	0	0.00708095	0	0	25.1959	0.693987	0.0380371	0.897153	1.11464	-0.003667	0.0327851	0.108302	0.501788	2.94444	2.19722	0.3333	0	7.84031	0.0575082
402	2015	K70	1996	0.2849	1.40799	7.49251e+06	0.0587127	0.00177578	0	0	0	0.01585	0	0	25.3837	0.72555	0.0234398	0.950913	1.05162	-0.121515	0.0273048	-0.293664	0.581651	2.99573	2.19722	0.3333	0	7.91279	0.00886085
402	2016	K70	1996	0.0868432	4.84397	1.72147e+07	0.144622	0.000640635	0	0	0	0.00897561	0	0	25.4492	0.724098	0.0257704	1.00307	0.996939	0.151423	0.0233086	0.275481	0.641451	3.04452	1.79176	0.5	0	8.14032	0.00199315
402	2017	K70	1996	0.0906618	68.2748	6.69245e+06	0.107699	0.000532888	0	0	0	0.00718514	0	0	25.5533	0.730814	0.034469	1.004	0.996014	-0.0579347	0.0208512	0.285444	0.656828	3.09104	2.19722	0.3333	0	8.13593	0.00651727
402	2018	K70	1996	0.0275028	39.0414	1.13779e+08	0.065796	0.000715857	0	0	0	0.0042671	0	0	25.724	0.749551	0.0294984	1.13739	0.879203	-0.0607913	0.017276	-0.133467	0.663975	3.13549	2.19722	0.3333	0	8.17667	0.0224956
402	2019	K70	1996	0.0556174	69.8213	2.01655e+07	0.0978117	0.000637521	0	0	0	0.00496569	0	0	25.8108	0.759361	0.0265406	1.09984	0.909225	0.0164226	0.015441	0.184082	0.689401	3.17805	2.19722	0.3333	0	8.26023	0
402	2020	K70	1996	0	56.7506	3.96579e+07	0.0412467	0.000323953	0	0	0	0.00920648	0	0	25.8544	0.764756	0.0133966	1.13799	0.878743	0.0584481	0.015605	-0.307922	0.683462	3.21888	2.19722	0.3333	0	8.17414	0.0031697
402	2021	K70	1996	0.0638774	65.7274	2.09367e+07	0.0587671	0.000160031	0	0	0	0.00995636	0	0	25.8279	0.7415	0.0094685	1.18452	0.844224	0.0236254	0.0174618	0.332974	0.63493	3.2581	2.19722	0.3333	0	8.10319	0.00479195
402	2022	K70	1996		35.0752	1.33361e+07	0.0492083	0.000637485	0	0	0	0.00684104	0	0	25.754	0.722819	0.0040744	1.21151	0.825415	0.036664	0.0163865	-0.151086	0.63493	3.29584	2.19722	0.3333	0	7.88005	0
403	2009	C26	1996	0.204082	0.57	971040	0.0801524	0.0574886	0			0	0	0	20.9478	0.890046	-0.0324343			0.0893636	0.51499	-0.195041	0.476658	2.63906	2.07944	0.375	1	7.7476	0.0578631
403	2018	C27	1996	0.142755	52.9102	4.54343e+06	-0.0979231	0.0117315	1.60944	0	0	0.186077	0	0	20.999	0.529828	0.0568127	0.17819	5.61198	0.0885235	0.313491	0.254553	0.547223	3.13549	1.79176	0.3333	0	6.96885	0
403	2019	C27	1996	0.1114	55.9123	3.63562e+06	-0.147459	0.0302037	0.693147	0	0	0.239271	0	0	20.9636	0.369631	0.12192	0.137626	7.26607	0.150076	0.298527	0.064911	0.540837	3.17805	1.94591	0.4286	0	6.77422	0
403	2020	C27	1996	0.0790306	1.97591	4.65487e+06	-0.156783	0.0315287	1.09861	0	0	0.0390413	1.09861	1	21.2256	0.414924	0.124943	0.086037	11.6229	0.117898	0.21193	0.14665	0.517042	3.21888	1.94591	0.4286	0	6.80462	0
403	2021	C27	1996	0.0716846	43.4036	1.01597e+07	-0.0574268	0.196544	1.09861	0	0	0.0443785	1.79176	1	22.6816	0.107236	0.089593	0.40528	2.46743	0.0575945	0.104368	0.877954	0.424041	3.2581	2.56495	0.3846	0	7.39449	0.197359
403	2022	C27	1996	0.0198531	9.49069	1.53979e+07	-0.0967989	0.0533587	2.3979	0	0	0.0345488	1.94591	1	22.8005	0.14046	0.0779941	0.497149	2.01147	0.0656725	0.109451	0.219834	0.412857	3.29584	2.56495	0.3846	0	7.64635	0
404	2009	C34	1996			8.78369e+06	0.171403	0.0450069	2.56495	0	0	0.02018	0	0	21.7149	0.688138	0.0717792	0.668733	1.49537	0.0374845	0.195054	0.057226	0.549044	2.63906	2.19722	0.3333	0	8.66423	0.057781
404	2010	C34	1996		0.018456	1.59167e+07	0.16151	0.0701074	2.89037	0	0	0.0240234	0	0	22.002	0.752424	0.0245305	0.713212	1.40211	0.0367072	0.218308	0.41812	0.448987	2.70805	2.19722	0.3333	0	8.72794	0.0793483
404	2011	C34	1996		2.08	5.23457e+07	0.122856	0.0136344	3.52636	0	0	0.0294937	0	0	22.1623	0.776426	0.0184416	0.92258	1.08392	0.0374417	0.184837	0.162645	0.450248	2.77259	2.19722	0.3333	0	8.75511	0.0263645
404	2012	C34	1996	0.182482	8.60372	9.28085e+06	0.177883	0.0354231	2.56495	0	0	0.010617	0	0	22.277	0.763796	0.0387193	0.896952	1.11489	0.0591013	0.176268	0.0434951	0.395465	2.83321	2.19722	0.3333	0	8.69668	0.0355487
404	2013	C34	1996	0.274952	5.30076	1.1281e+07	0.102024	0.0642543	3.17805	0	0	0.0133512	0	0	22.5741	0.609224	0.045731	0.920011	1.08694	0.0015001	0.145463	0.197908	0.468406	2.89037	2.19722	0.3333	0	8.71964	0.064306
404	2014	C34	1996	0.115473	39.1655	1.09355e+07	0.107626	0.0537458	3.85015	0	0	0.00430607	0	0	22.611	0.591573	0.0446522	0.80374	1.24418	0.122724	0.177803	0.043652	0.400131	2.94444	2.19722	0.3333	0	8.80672	0.0538187
404	2015	C34	1996	0.138696	5.81662	1.75024e+07	0.123445	0.0278449	3.55535	0	0	0.00552427	0	0	22.665	0.574696	0.0488567	0.776628	1.28762	0.104088	0.191124	-0.0209554	0.35527	2.99573	2.19722	0.3333	0	8.80762	0.0278483
404	2016	C34	1996	0.268516	1.39698	14752011	0.11102	0.0281265	4.02535	0	0	0.00395062	0	0	22.8154	0.598874	0.0525132	0.776003	1.28866	0.0241237	0.167594	0.0158882	0.377795	3.04452	2.19722	0.3333	0	8.77137	0
404	2017	C34	1996	0.225606	1.24474	2.20835e+07	0.0898464	0.0219071	4.35671	0	0	0.0181192	0	0	23.0237	0.602868	0.0234613	0.960247	1.0414	-0.0162581	0.138801	0.164969	0.369423	3.09104	2.07944	0.375	0	8.77044	0.0427199
404	2018	C34	1996	0.23301	30.1277	2.93782e+07	0.0332101	0.0192296	4.99721	0	0	0.0201047	0	0	23.0352	0.582463	0.0163197	1.17798	0.848913	0.0170742	0.155907	0.0981873	0.398093	3.13549	2.19722	0.3333	0	8.95377	0
404	2019	C34	1996	0.48855	32.6769	3.35047e+07	0.222416	0.0143818	5.09375	0	0	0.00624857	0	0	23.0504	0.584174	0.0098331	1.17272	0.852719	0.0763481	0.150552	0.076132	0.390304	3.17805	2.19722	0.3333	0	8.96213	0
404	2020	C34	1996	0.412797	35.9845	3.63266e+07	0.277082	0.00947167	5.14166	0	0	0.00410156	0	0	23.1155	0.596269	0.017152	1.08811	0.919028	0.0511948	0.134751	0.0900781	0.388146	3.21888	2.07944	0.375	0	8.96034	0
404	2021	C34	1996	0.385154	1.25071	3.82133e+07	0.360582	0.0262233	4.54329	0	0	0.00800731	0	0	23.1856	0.606311	0.0255562	1.13049	0.88457	0.13624	0.124044	0.262707	0.378286	3.2581	2.19722	0.3333	0	8.9334	0
404	2022	C34	1996	0.0683761	34.846	3.67624e+07	0.254987	0.021011	4.04305	0	0	0.00852317	0	0	23.2549	0.611478	0.034353	1.09429	0.913836	0.0705238	0.121639	-0.0078473	0.372648	3.29584	2.19722	0.3333	0	8.92039	0
407	2009	C29	1996	0.0476872	1.1246	3674900	0.0124395	0.033349	1.60944	0	0	0.0871811	0	0	21.6025	0.52568	0.106238	0.429836	2.32647	-0.0353616	0.32884	-0.188613	0.193509	2.63906	2.3979	0.5455	0	7.4668	0.033847
407	2010	C29	1996	0.326188	10.7035	7886977	0.105087	0.0656242	3.04452	0	0	0.0496781	0	0	21.8594	0.5325	0.12146	0.547268	1.82726	0.0008883	0.249269	0.474382	0.176475	2.70805	2.3979	0.5455	0	7.41035	0.0662598
407	2011	C29	1996	0.343905	2.3283	8118000	0.0760432	0.0212115	2.48491	0	0	0.0618806	0	0	21.8656	0.552447	0.0019928	0.745433	1.3415	0.0385027	0.240675	0.0632823	0.132263	2.77259	2.3979	0.5455	0	7.34666	0.0216253
407	2012	C26	1996	0.0641231	1.21	560193	0.186283	0.0341294	2.48491	0	0	0.0776645	0	0	21.8786	0.585817	-0.0441761	0.523343	1.91079	0.0143774	0.252364	-0.0445983	0.148445	2.83321	2.3979	0.3636	0	7.3473	0.0344501
407	2013	C26	1996	0.292032	9.75048	4074990	0.16899	0.0572829	3.04452	0	0	0.0342458	0	0	21.9735	0.615876	0.0152611	0.614605	1.62706	0.0049019	0.230197	0.0211081	0.12256	2.89037	2.3979	0.3636	0	7.37023	0.0604787
407	2014	C26	1996	0.140696	1.03803	248000	0.103841	0.0081893	1.79176	0	0	0.0364988	0	0	22.1349	0.506253	0.0139557	0.642952	1.55533	0.0143129	0.104284	0.286407	0.238787	2.94444	2.3979	0.3636	0	7.29029	0.0424892
407	2015	C26	1996	0.129983	16.5637	643000	0.029167	0.0234035	2.48491	0	0	0.00332368	0	0	22.1468	0.494332	0.0100471	0.528582	1.89185	0.0157754	0.160286	-0.126349	0.247949	2.99573	2.3979	0.3636	1	7.33629	0.0340863
407	2016	D45	1996	0.104457	21.0746	1761250	0.0876793	0.01108	2.3979	0	0	0.0386806	0.693147	1	22.1825	0.41451	-0.0769301	0.504326	1.98284	0.0118844	0.203027	0.055949	0.348843	3.04452	2.3979	0.3636	0	7.38337	0.0464837
407	2017	D45	1996	0.173085	0.008055	708500	0.0966188	0.0687033	0	0	0	0.0465831	0.693147	1	22.3417	0.465132	0.0262532	0.596647	1.67603	0.0400703	0.209508	0.444625	0.326938	3.09104	2.19722	0.4444	1	7.30047	0.123933
407	2018	D45	1996	0.150263	0.000636	6.64847e+06	0.163939	0.0690843	2.19722	0	0	0.0536313	0.693147	1	22.5838	0.574102	0.0317099	0.930903	1.07423	0.0441794	0.22808	0.221487	0.293587	3.13549	2.30259	0.4	0	7.6014	0.126207
407	2019	D45	1996	0.174368	0.000398	6.45511e+06	0.146266	0.0274134	2.70805	0	0	0.0062191	0	0	22.5965	0.552642	0.0315319	0.967305	1.0338	0.0907619	0.243986	0.143822	0.297156	3.17805	2.30259	0.4	0	7.65964	0.0551724
407	2020	D45	1996	0.1229	14.67	8.77271e+06	0.0525108	0.0467629	3.61092	0	0	0.00423584	0	0	22.6332	0.570321	0.0325199	0.889972	1.12363	0.0666096	0.265286	-0.140591	0.289077	3.21888	2.30259	0.4	0	7.63579	0.0655857
407	2021	D45	1996	0.190985	1.38057	4.73749e+06	0.0645121	0.042307	2.3979	0	0	0.00666593	0	0	22.6746	0.570659	0.0157972	0.888692	1.12525	0.0413913	0.269456	-0.0106038	0.354352	3.2581	2.19722	0.3333	0	7.6454	0.0621878
407	2022	D45	1996	0.161616	6.14055	1.63682e+07	0.0507987	0.0213568	2.19722	0	0	0.00661925	0	0	22.6915	0.567544	0.025658	0.960886	1.04071	0.0375955	0.272834	0.0214674	0.33946	3.29584	2.19722	0.3333	0	7.63288	0.0279085
408	2009	C30	1996	0.207254	23.26	2520663	-0.0214588	3.22706e-05	0			0	0	0	20.0575	0.739263	-0.26642	0.195549	5.1138	0.019343	0.205744	-0.84247	0.254679	2.63906	1.79176	0.5	0	8.14845	0.000208994
408	2012	F51	1996	0.162866	21.48		-0.321266	1.05171e-05	0	0	0	0.0512591	0	0	19.9271	0.607177	0.0110133	0.201874	4.95358	0.0259598	0.129299	-0.848111	0.234823	2.83321	2.19722	0.3333	0	4.56435	0.000278065
408	2013	F51	1996	0.198544			-0.354459	2.6162e-05	0	0	0	0.0641574	0	0	20.173	0.664357	0.0319356	0.305263	3.27586	-0.0060883	0.0937969	4.79216	0.238924	2.89037	2.19722	0.3333	1	4.63473	0.000276348
408	2014	F51	1996	0	19.69		-0.181871	0.000498886	0	0	0	0.0823864	0	0	19.939	0.69855	-0.107281	0.152881	6.54103	0.0014006	0.0465618	-0.705903	0.232838	2.94444	2.07944	0.375	0	3.82864	0.00051345
408	2015	F51	1996	0	0.599289		0.178241	0.000260027	0	0	0	0.0893404	0	0	19.9552	0.833984	-0.131652	0.086067	11.6188	0.0273076	0.0436246	1.11674	0.22	2.99573	2.07944	0.375	0	3.66356	0.000260027
408	2017	C26	1996	0	0.101013	9407662	-0.26327	0.0266243	0	0	0	0.180341	0	0	22.7703	0.156207	0.161128	0.54592	1.83177	-0.0085814	0.422152	0.219101	0.778397	3.09104	2.19722	0.3333	0	7.48212	0
408	2018	C26	1996	0.1373	67.5687	2.14456e+06	-0.0331082	0.0365612	1.09861	0	0	0.164919	0	0	22.9624	0.207796	0.0992604	0.737207	1.35647	0.094619	0.336843	-0.155242	0.779875	3.13549	2.19722	0.3333	0	7.44425	0
408	2019	C26	1996	0.179614	65.2605	4.52109e+06	0.0120851	0.0121452	1.94591	0	0	0.0721385	0	0	22.9896	0.180113	0.0323989	0.856428	1.16764	0.0287234	0.392167	-0.246967	0.780136	3.17805	2.19722	0.3333	0	7.44249	0
408	2021	C26	1996	0.114416	1.24781	5.62151e+06	0.00939713	0.00674619	2.70805	1	0	0.0587536	0.693147	1	23.0864	0.110191	0.147894	0.382641	2.61342	0.191559	0.304724	0.903136	0.766338	3.2581	2.19722	0.3333	0	7.34472	0.015834
408	2022	C26	1996	0.0445335	2.75806	5.45872e+06	0.0021956	0.0125743	0.693147	1	0	0.230538	1.09861	1	23.3286	0.104367	0.4681	0.318834	3.13643	0.401175	0.210845	1.26189	0.670566	3.29584	2.19722	0.3333	0	7.36201	0
409	2013	B08	1996	0.152497	0.062695	1051000	-0.0416536	0.0959701	0	0	0	0.163753	0	0	21.2981	0.383685	0.0855831	0.498515	2.00596	0.0251166	0.275862	0.367785	0.58157	2.89037	2.19722	0.3333	0	4.04305	0.162766
409	2014	B08	1996	0.0952381	0.105142	2500000	0.0277414	0.126783	0	0	0	0.167423	1.09861	1	21.9208	0.617375	-0.0115877	0.599115	1.66913	-0.0249236	0.231516	-0.223428	0.492949	2.94444	2.19722	0.3333	0	3.98898	0.253733
409	2015	B08	1996	0.045106	13.3231	977230	-0.082259	0.0655267	1.79176	0	0	0.0515069	1.09861	1	22.4596	0.727898	0.0274496	0.624314	1.60176	-0.0451168	0.171878	5.98762	0.35742	2.99573	2.19722	0.3333	0	7.76515	0.0931429
409	2016	S90	1996	0.0968054	13.0997	9.29089e+06	0.00198427	0.028736	2.94444	0	0	0.0332956	1.38629	1	22.5475	0.78185	-0.0323053	0.604416	1.65449	-0.0324523	0.154107	-0.0009872	0.355323	3.04452	2.19722	0.3333	0	7.66856	0.0333738
409	2017	S90	1996	0	2.32567	3.19975e+06	-0.00197333	0.0307991	0	0	0	0.0437215	0.693147	1	22.5106	0.818473	-0.0445711	0.828811	1.20655	-0.0111337	0.176046	-0.354984	0.345056	3.09104	2.19722	0.3333	0	7.54274	0.0595073
409	2021	I65	1996	0.130378	9.14	2.85602e+06	-0.0666719	0.00399523	3.55535	0	0	0.0461704	0.693147	0	20.905	0.499622	0.0317816	0.35065	2.85185	-0.0156371	0.156263	-0.765096	0.347361	3.2581	2.19722	0.3333	0	6.46615	0
409	2022	I65	1996	0.0446163	10.28	4.75682e+06	-0.0856351	0	2.70805	0	0	0.0478889	0	0	21.6309	0.339656	0.033253	0.597358	1.67404	0.0467024	0.0859437	1.14692	0.465224	3.29584	2.3979	0.3636	0	6.95655	0.186061
410	2009	C34	1996	0	0.018321	3.41556e+07	-0.00620388	0.0609524	2.3979	0	0	0.00887439	0	0	22.9156	0.841649	0.0057536	0.657242	1.52151	-0.123778	0.157215	-0.0867359	0.489692	2.63906	2.19722	0.3333	0	9.5074	0.0609524
410	2010	C34	1996	0.221484	0.705516	1.49519e+08	0.00396902	0.0519702	3.55535	0	0	0.0065164	0	0	23.073	0.852209	0.0143564	0.678417	1.47402	-0.0247249	0.149737	0.346167	0.457174	2.70805	2.19722	0.3333	0	9.53459	0.0547643
410	2011	C34	1996	0.191693	43.4723	2.84169e+07	0.0365233	0.0179098	3.43399	0	0	0.00471548	0.693147	1	23.2373	0.868213	0.0096403	0.854782	1.16989	0.0147212	0.116016	0.194342	0.467936	2.77259	2.19722	0.3333	0	9.60865	0.0203342
410	2012	C34	1996	0.0877193	3.31263	2.15862e+07	-0.107558	0.0163196	3.68888	0	0	0.00724035	0.693147	1	23.2976	0.875378	0.0026563	0.884046	1.13116	-0.0971661	0.100156	-0.189782	0.472086	2.83321	2.3979	0.3636	0	9.57359	0.0163386
410	2013	C34	1996	0.0453515	33.6244	3.38208e+07	-0.145413	0.00621828	3.46574	0	0	0.00396219	0.693147	1	23.5189	0.833668	0.002329	0.930943	1.07418	-0.0820621	0.127449	-0.0523725	0.57881	2.89037	2.19722	0.3333	0	9.56465	0.00623043
410	2014	C34	1996	0.122449	30.3621	2.94438e+07	-0.140426	0.0188378	3.13549	0	0	0.000873376	0	0	23.7263	0.863882	0.0012094	0.752947	1.32811	-0.0815591	0.0949123	0.05907	0.317224	2.94444	2.19722	0.3333	0	9.54838	0.018845
410	2015	C34	1996	0.127986	0.011574	5.26708e+07	-0.184118	0.00153	2.30259	0	0	0.0216458	0.693147	1	23.8274	0.89864	-0.0301573	0.577205	1.73249	-0.128359	0.0821429	-0.183116	0.321249	2.99573	2.19722	0.3333	0	9.47808	0.00153313
410	2016	C34	1996	0.0412712	0.010203	3.33911e+07	-0.11652	0.0221955	3.93183	0	0	0.0317864	0.693147	1	23.934	0.966771	-0.0610534	0.731817	1.36646	-0.0780569	0.113821	-0.0219471	0.324513	3.04452	2.19722	0.3333	0	9.42424	0
410	2018	C34	1996	0.0808625	30.1312	8.2662e+07	0.0226902	0.00226564	4.07754	2	0	0.0137669	1.60944	1	23.7384	0.992637	-0.0413411	0.818355	1.22196	-0.0027909	0.167716	0.19709	0.315053	3.13549	1.94591	0.4286	0	9.02858	0
411	2009	F52	1996	0.0279252	36.343	4154752	0.0143049	0.031366	0	0	0	0.0064196	0	0	21.3376	0.812174	0.0383422	0.621148	1.60992	0.0232361	0.0578984	0.238658	0.502819	2.63906	2.19722	0.3333	0	6.44254	0.0315103
411	2010	F51	1996	0.0814775	56.76	9035017	0.0690229	0.0265082	0	0	0	0.00610975	0	0	21.6259	0.81415	0.0405366	0.597705	1.67307	0.0369582	0.0452794	0.307485	0.500698	2.70805	2.19722	0.3333	0	6.83948	0.0266788
411	2011	F51	1996	0.0578369	56.48	7721150	0.0272963	0.0252821	0	0	0	0.0542688	0	0	22.0259	0.750787	0.124928	0.771853	1.29558	-0.0219207	0.0518519	0.284428	0.497916	2.77259	2.19722	0.3333	0	7.35883	0.0298685
411	2012	F51	1996	0.0646621	57.01	9604600	0.0170694	0.0241401	0	0	0	0.05403	0	0	22.1367	0.745088	0.0368964	0.85658	1.16743	0.0168939	0.0473795	0.242026	0.497916	2.83321	2.19722	0.3333	0	7.41337	0.024477
411	2013	F51	1996	0.0390625	60.6846	6.99356e+06	-0.00167783	0.0134058	0	0	0	0.0538126	0	0	22.2914	0.740446	0.0378942	0.835831	1.19641	0.0157831	0.0458557	0.168022	0.494331	2.89037	2.19722	0.3333	0	7.54009	0.014778
411	2014	F51	1996	0.17331	61.4124	1.33273e+07	-0.00927902	0.0150021	0			0.00732746	0	0	22.3741	0.737726	0.0256491			0.0168964	0.0538734	0.137801	0.494331	2.94444	2.19722	0.3333	0	7.55643	0.0160369
411	2015	F51	1996	0.114329	2.68358	1.1756e+07	0.0114269	0.0300029	0	1	0	0.00802208	0.693147	1	22.5356	0.752556	0.0271526	0.60505	1.65275	0.0154019	0.0433013	0.0989516	0.496218	2.99573	2.19722	0.3333	0	7.6019	0.0301072
411	2016	F51	1996	0.129758	3.24509	1.37807e+07	0.00109569	0.0152458	0	1	0	0.00148507	0.693147	1	22.6673	0.757153	0.0292674	0.707696	1.41304	0.0202556	0.068068	0.115792	0.496218	3.04452	2.19722	0.3333	0	7.59136	0
411	2017	F51	1996	0.0929944	57.7823	1.41611e+07	0.0285773	0.0120075	0	1	0	0.00386725	0.693147	1	22.9297	0.790254	0.0238263	0.803482	1.24458	0.0174448	0.0613074	0.0956118	0.609734	3.09104	2.07944	0.375	0	7.79647	0.0273437
411	2018	F51	1996	0.145476	4.6024	1.3908e+07	-0.0173677	0.0124431	0	0	1	0.00383496	0	0	22.9197	0.768319	0.0247694	0.943509	1.05987	0.0184947	0.0592744	0.0838199	0.612481	3.13549	2.19722	0.3333	0	7.78322	0.0125835
411	2019	F51	1996	0.173654	65.3558	1.85484e+07	-0.0421674	0.00713566	0	0	1	0.00664877	0	0	23.1	0.72408	0.0341739	0.995528	1.00449	0.0204803	0.0516418	0.200506	0.671645	3.17805	2.19722	0.3333	0	7.91571	0.0261777
411	2020	F51	1996	0.123092		2.76171e+07	-0.080055	0.0154853	0	0	0	0.00486494	0	0	23.1437	0.715043	0.0311367	0.892999	1.11982	0.0295319	0.0479557	0.0165554	0.654369	3.21888	2.07944	0.375	0	7.9047	0
411	2021	F51	1996	0.179949		2.32386e+07	-0.0862038	0.0126337	0	0	0	0.00137602	0	0	23.2284	0.712904	0.0337198	0.985087	1.01514	0.0266243	0.0651058	0.0688884	0.637995	3.2581	2.07944	0.375	0	7.93738	0
411	2022	F51	1996	0.11409	63.3514	2.92387e+07	-0.0560118	0.00849171	0	0	0	0.00306562	0	0	23.3007	0.705025	0.0364064	1.02283	0.977683	0.0297153	0.0572609	0.14546	0.630684	3.29584	2.07944	0.375	0	7.93057	0
413	2009	C39	1996	0.503145	1.02	20000	-0.149601	9.33357e-05	0	0	0	0.125282	0	0	19.7131	0.362231	-0.0850913	0.117836	8.48637	-0.0345535	0.305173	-0.697712	0.504634	2.63906	1.94591	0.4286	0	6.45834	0.000208994
413	2010	C39	1996	0.121359	36.0916	20000	0.0446903	0.000122876	0	0	0	0.0596067	0	0	19.7421	0.363774	0.011002	0.07979	12.533	0.0276614	0.262295	0.263007	0.3825	2.70805	1.94591	0.4286	0	6.33683	0.000545857
413	2011	C39	1996	0	36.39	20000	-0.0104597	0.000603022	0	0	0	0.0684342	0	0	19.7401	0.305501	0.0324054	0.104731	9.5483	-0.0049138	0.141393	0.332753	0.40616	2.77259	1.94591	0.4286	0	6.37673	0.000603022
413	2012	C39	1996	0.0688705	33.2625	2.5198e+07	-0.609221	0.363119	2.19722	0	0	0.0763711	0	0	21.4468	0.755861	0.197903	0.377264	2.65066	-0.226508	0.0244349	6.45925	0.430237	2.83321	1.94591	0.4286	0	7.5475	0.399616
413	2013	C39	1996	0.120048	13.0734	1.33955e+08	-0.381284	0.317377	3.63759	0	0	0.063395	0	0	22.9242	0.349694	0.0738271	0.745576	1.34125	-0.20339	0.0156215	0.196378	0.52712	2.89037	1.94591	0.4286	0	7.83637	0.367698
413	2014	C39	1996	0	0.373144	4.41055e+08	-0.264915	0.126162	3.73767			0.0506014	0	0	23.2464	0.480613	0.0845692			-0.0035336	0.157101	1.30003	0.400846	2.94444	1.94591	0.4286	0	7.98719	0.127703
413	2015	C39	1996	0.0660939	32.4809	5.14763e+08	-0.0113968	0.0433019	4.2485	0	0	0.0165365	1.09861	1	24.0836	0.49437	0.0674888	0.725466	1.37842	0.061813	0.239601	1.16955	0.428871	2.99573	1.94591	0.4286	0	8.52714	0.0433019
413	2016	C39	1996	0.107143	1.64258	3.56944e+08	-0.0127675	0.0287618	3.49651	3	0	0.0272953	2.56495	1	24.5697	0.507345	0.0346585	0.701493	1.42553	0.0296852	0.191182	0.484088	0.292883	3.04452	1.94591	0.4286	0	8.40313	0.0405038
413	2017	C39	1996	0.0985222	23.0053	1.01687e+08	-0.0465396	0.0462223	5.0689	0	0	0.013565	2.89037	1	24.9381	0.526364	0.0338639	0.817715	1.22292	0.0187014	0.163874	1.51204	0.309885	3.09104	1.79176	0.5	0	8.97854	0.0549639
413	2018	C39	1996	0.0276319	0.067751	1.24464e+08	-0.115597	0.0797299	4.91998	0	0	0.00270817	2.77259	1	25.0079	0.539472	0.0323519	1.10699	0.903347	0.0053496	0.13275	0.627314	0.295032	3.13549	1.94591	0.4286	1	9.06021	0.0855515
413	2019	C39	1996		1.5325	2.832e+08	-0.165011	0.0349344	4.99043	0	0	0.031572	1.94591	1	24.9393	0.534897	-0.0222055	1.20018	0.833206	-0.044461	0.140427	-0.378671	0.283739	3.17805	1.94591	0.4286	0	8.51439	0.0356242
413	2020	C39	1996	0.117096	0.46926	1.46684e+08	-0.16704	0.0535	3.49651	0	0	0.0462135	0.693147	1	24.895	0.558631	-0.0523811	1.24624	0.802414	0.0314874	0.146276	-0.597875	0.267416	3.21888	1.94591	0.4286	0	8.42442	0
413	2021	C39	1996	0.265686	10.7941	1.7575e+08	-0.191007	0.00286281	3.7612	0	0	0.018953	0.693147	1	24.8582	0.586016	-0.0449596	1.23503	0.809699	0.0210505	0.118115	-0.201001	0.267416	3.2581	1.94591	0.4286	0	8.22094	0
413	2022	C39	1996	0.0888297	22.8059	1.11953e+08	-0.18716	0.00223572	3.21888	0	0	0.008658	0	0	24.7939	0.596684	-0.029653	1.28624	0.777458	0.0043424	0.142798	0.0462816	0.242079	3.29584	1.94591	0.4286	1	8.15536	0
415	2009	E48	1996	0.299529	10.99		0.0664898	0.0390113	0	0	0	0.0532729	0	0	20.8664	0.745751	-0.0761016	0.326045	3.06706	0.189363	0.288858	0.0732004	0.140223	2.63906	1.94591	0.4286	1	6.93342	0.0395701
415	2011	L71	1996	0.278552	0.163945	40401100	0.00335964	0.516228	0	0	0	0.0583379	0	0	23.6473	0.541802	0.0369107	1.00172	0.998287	0.043113	0.0001656	2.34312	0.672744	2.77259	2.19722	0.3333	0	3.73767	0.595436
415	2012	L71	1996	0.0531067	0.619879	7.52814e+07	-0.000153694	0.363119	0	0	0	0.0579333	0	0	24.1245	0.680917	0.02595	1.01432	0.985885	0.0394496	0.281592	1.33177	0.672744	2.83321	2.3979	0.2727	0	5.18739	0.399616
415	2013	L71	1996	0.229253	0.042203	157398000	0.00562939	0.317377	0	0	0	0.00108326	0	0	24.7685	0.853207	0.030618	0.990164	1.00993	0.0808699	0.445921	1.55895	0.672744	2.89037	2.19722	0.3333	0	6.22059	0.367698
415	2014	L71	1996	0.10118	11.2943	129333000	0.00307521	0.312183	0	0	0	0.00427431	0	0	24.9387	0.81397	0.0188816	0.890373	1.12312	0.0699153	0.403033	0.074565	0.693093	2.94444	2.19722	0.3333	0	6.17794	0.33977
415	2015	L71	1996	0.193517	4.04781	151300000	0.00256139	0.326635	0	0	0	0.00629642	0	0	25.6053	0.753311	0.0179163	1.00354	0.996472	0.0531774	0.362893	0.409674	0.6228	2.99573	2.19722	0.3333	0	6.27288	0.583924
415	2016	L71	1996	0.0693963	38.9734	269248000	0.00556575	0.408059	0	0	0	0.00296797	0	0	26.1015	0.825802	0.0163038	0.985149	1.01507	0.0643699	0.541395	1.51139	0.566102	3.04452	2.19722	0.3333	1	6.46147	0.56016
415	2017	L71	1996	0.108079	78.3913	273278000	0.00119148	0.154192	0	0	0	0.00122458	0	0	26.4284	0.882109	0.0122088	0.99965	1.00035	0.0699854	0.600205	0.481368	0.569609	3.09104	2.19722	0.3333	1	6.68461	0.50438
415	2018	L71	1996	0.10495	73.6683	205768000	0.00437228	0.0112473	1.09861	0	0	0.00297601	0	0	26.3786	0.807246	0.0090898	1.07053	0.93412	0.0714959	0.636743	0.149059	0.56591	3.13549	2.19722	0.3333	0	6.70686	0
415	2019	L71	1996	0.199291	43.6878	149322000	-0.00563357	0.0177224	0	0	0	0.00255804	0	0	26.305	0.794467	0.0120537	1.07196	0.932873	0.0748506	0.747623	-0.0602546	0.52369	3.17805	2.19722	0.3333	0	6.48004	0
415	2020	L71	1996	0.284428	67.5766	28106000	-0.00870776	0.035401	0	0	0	0.0296187	0	0	26.2456	0.833928	-0.0333321	1.06523	0.938769	0.0577377	0.751114	-0.293407	0.5007	3.21888	2.19722	0.3333	0	6.41673	0
415	2021	L71	1996	0.289203	63.7852	42403000	3.32311e-05	0.0744521	0	0	0	0.0269985	0	0	26.2376	0.839347	-0.0045299	1.05326	0.949434	0.0648274	0.762778	-0.0228724	0.5007	3.2581	2.19722	0.3333	0	6.38856	0
415	2022	L71	1996	0.302307	67.3727	725000	-0.00027462	0.0244382	0	0	0	0.0186621	0	0	26.2979	0.835867	-0.0092618	1.08375	0.922725	0.0796995	0.761284	0.191529	0.5007	3.29584	2.19722	0.3333	0	6.38856	0
416	2009	C14	1996	0			0.128799	0.121481	0	0	0	0.0561185	0	0	20.7026	0.241461	0.0854431	0.243713	4.10319	0.0931054	0.150849	0.000902	0.277184	2.63906	2.19722	0.3333	0	4.39445	0.121497
416	2010	F52	1996	0	0.14614		0.133387	0.00298922	0	0	0	0.0531531	0	0	20.7157	0.232765	0.0298545	0.2448	4.08496	0.0569296	0.141079	0.125307	0.278165	2.70805	2.07944	0.375	0	4.11087	0.00313629
416	2011	F52	1996	0.0735294	3.15		0.0820046	0.00357577	0	0	0	0.0326759	0	0	20.6151	0.121643	0.0555474	0.323002	3.09596	0.0646998	0.0653442	-0.0306279	0.279257	2.77259	2.19722	0.3333	0	4.11087	0.00360802
416	2012	F52	1996	0.0839631	22.56	100000	0.0678314	0.000364364	0	0	0	0.033423	0	0	20.6842	0.118874	0.0812707	0.315897	3.16559	0.0334556	0.0568135	-0.292239	0.279384	2.83321	2.19722	0.3333	0	3.97029	0.000587302
416	2013	F52	1996	0.179856		200000	0.0686694	0.000592886	0	0	0	0.0410544	0	0	20.6564	0.119955	0.0222392	0.250185	3.99704	-0.002905	0.0550926	-0.0071702	0.281859	2.89037	2.19722	0.3333	0	5.8861	0.000598237
416	2014	F52	1996	0.0656168	2.85		0.000590969	0.00254163	0	0	0	0.0578018	0	0	20.6566	0.0497812	0.106615	0.211291	4.73281	-0.147072	0.0486346	-0.108274	0.270922	2.94444	2.19722	0.3333	0	4.07754	0.150127
417	2009	F52	1996	0.0794597	42.0169	1.25635e+07	0.455884	0.037906	0	0	0	0.0179708	0	0	22.0299	0.645623	0.0820816	0.393293	2.54263	0.183904	0.273913	0.166876	0.47022	2.63906	2.19722	0.2222	0	8.84578	0.0379417
417	2010	F52	1996	0.107556	53.4091	4.71885e+06	0.498578	0.0340454	0	0	0	0.0201915	0	0	22.2214	0.630959	0.0899024	0.369333	2.70758	0.189261	0.217885	0.199865	0.472774	2.70805	2.3979	0.3636	1	8.95699	0.0340917
417	2011	F52	1996	0.108079	38.6135	2.44171e+07	0.454741	0.055064	0	0	0	0.0111255	0	0	22.5432	0.565579	0.109805	0.589632	1.69597	0.133726	0.151449	0.210966	0.43725	2.77259	2.3979	0.3636	1	8.98218	0
417	2012	F52	1996	0.3001	4.85496	3.379e+07	0.454446	0.0509815	0	0	0	0.0157042	0	0	22.62	0.539711	0.0715458	0.736937	1.35697	0.0998631	0.167664	0.0647869	0.41907	2.83321	2.30259	0.4	1	9.03551	0.0509912
417	2013	F52	1996	0.173511	24.2021	3.49674e+07	0.440796	0.0847399	0	0	0	0.021454	0	0	22.7405	0.540901	0.0668825	0.839658	1.19096	0.049935	0.135621	0.088354	0.414655	2.89037	2.3979	0.3636	0	8.99974	0.0847825
417	2014	F52	1996	0.211752	23.7933	3.71066e+07	0.39684	0.0584433	0	0	0	0.00842792	0	0	22.7964	0.532677	0.0576883	0.74329	1.34537	0.0566303	0.137951	0.0062732	0.435653	2.94444	2.3979	0.3636	0	9.01347	0.0585322
417	2015	F52	1996	0.141723	6.84832	3.55644e+07	0.356452	0.0596697	0	0	0	0.0141139	0	0	22.8389	0.530825	0.0409397	0.642036	1.55755	0.0352456	0.159966	-0.0207981	0.472331	2.99573	2.3979	0.3636	0	9.0216	0.0596967
417	2016	F52	1996	0.0961076	2.02631	1.50821e+07	0.346305	0.0395679	0	0	0	0.0127728	0	0	22.9452	0.551745	0.0413203	0.780664	1.28096	0.0712094	0.151084	-0.0029631	0.503627	3.04452	2.30259	0.4	0	8.98469	0
417	2017	F52	1996	0.0790826	46.6897	1.66713e+07	0.327907	0.0345162	0	0	0	0.00793068	0	0	23.0354	0.572341	0.0306306	0.836479	1.19549	0.0628075	0.168826	0.0671818	0.519076	3.09104	2.3979	0.3636	0	9.13216	0
417	2018	F52	1996	0.164103	52.1555	1.69358e+07	0.35011	0.0335895	0	0	0	0.00708231	0	0	23.0757	0.575794	0.0304526	1.11463	0.897159	0.0659034	0.205638	0.0281067	0.540241	3.13549	2.3979	0.3636	0	9.16513	0
417	2019	F52	1996	0.110693	50.9086	1.8612e+07	0.310557	0.0387571	0	0	0	0.00371748	0	0	23.1047	0.562743	0.0231691	1.08913	0.918164	-0.0363682	0.197775	0.0212151	0.517189	3.17805	2.3979	0.3636	0	9.16545	0
417	2020	F52	1996	0.134318	44.1873	3.49038e+07	0.0934935	0.0135012	0	0	0	0.00875166	0	0	23.1326	0.564571	0.0172481	1.10799	0.902535	0.0245525	0.182153	-0.419745	0.542465	3.21888	2.19722	0.4444	0	9.08727	0
417	2021	F52	1996	0.255988	44.14	2.83154e+07	0.0828493	0.0183577	0	0	0	0.00572306	0	0	23.28	0.609406	0.0205561	1.14117	0.876295	0.0750719	0.146737	0.0012716	0.478042	3.2581	2.19722	0.4444	0	9.00773	0
417	2022	F52	1996	0.102634	40.1659	4.23169e+07	0.0729741	0.0287352	0	0	0	0.00191977	0	0	23.293	0.601921	0.0175573	1.07828	0.927407	0.0456116	0.135096	-0.0056646	0.421857	3.29584	2.07944	0.5	0	8.93722	0
419	2009	F52	1996		3.99		0.343806	0.108849	0	0	0	0.00969422	0	0	21.7748	0.717833	0.0208458	0.617728	1.61884	0.159495	0.500582	0.327146	0.506098	2.63906	2.07944	0.375	1	8.24722	0.22111
419	2010	F52	1996		51.1692		0.343262	0.0527521	0	0	0	0.0104037	0	0	21.8825	0.718966	0.0342118	0.532172	1.87909	0.102726	0.456575	0.354961	0.493822	2.70805	2.07944	0.375	1	8.53582	0.052889
419	2011	F52	1996		49.5702		0.30658	0.0275386	0	0	0	0.0273411	0	0	21.9957	0.532363	0.0638789	0.817945	1.22258	0.0806551	0.389874	0.145013	0.51022	2.77259	2.07944	0.375	1	8.43533	0.0496667
419	2012	F52	1996	0	0.061394		0.326733	0.0103118	0	0	0	0.0185384	0	0	22.0336	0.530868	0.0427022	0.843053	1.18617	0.105538	0.354766	0.0381792	0.498976	2.83321	2.19722	0.3333	1	8.47303	0.0103964
419	2013	F52	1996	0.118273		8643164	0.378514	0.0354407	0	0	0	0.0156838	0	0	22.0622	0.520257	0.038631	0.767842	1.30235	0.0789586	0.31783	0.101738	0.499373	2.89037	2.19722	0.3333	1	8.35397	0.0354553
419	2014	F52	1996	0.141945	0.003201	1.9901e+06	0.366534	0.0063271	0	0	0	0.00297718	0	0	22.0529	0.487812	0.0363052	0.685709	1.45835	0.0471931	0.301277	0.00736	0.49859	2.94444	2.19722	0.3333	1	8.31972	0.0076013
419	2015	F52	1996	0.322061	1.29027	8.30358e+06	0.330677	0.0304039	0	0	0	0.00672748	0	0	22.0695	0.487041	0.0290657	0.568291	1.75966	0.0395995	0.276882	-0.030409	0.489901	2.99573	2.19722	0.3333	1	8.2973	0.0304149
419	2016	F52	1996	0.248756	47.6066	2.31177e+06	0.302749	0.0494152	0	0	0	0.00642733	0	0	22.1039	0.475139	0.0297712	0.643874	1.5531	0.0223365	0.309904	-0.093825	0.493924	3.04452	2.19722	0.3333	1	8.33687	0
419	2017	F52	1996	0.11236	46.4246	2.34546e+06	0.297481	0.0144601	0	0	0	0.0032499	0	0	22.1479	0.470669	0.0362679	0.790907	1.26437	0.0620437	0.280821	0.0396599	0.496947	3.09104	2.19722	0.3333	1	8.25842	0
419	2018	F52	1996	0.0373552	3.1708	8.7055e+06	0.225941	0.0113495	0	0	0	0.00322289	0	0	22.3181	0.394411	0.0370561	1.18401	0.844584	-0.0067156	0.223897	-0.0405272	0.492749	3.13549	2.19722	0.3333	1	8.02976	0
419	2019	F52	1996	0.208209	46.9827	1.98839e+06	0.19763	0.00620379	0	0	0	0.0028549	0	0	22.3529	0.374371	0.0398868	1.16096	0.861354	-0.01389	0.205885	-0.0820678	0.489961	3.17805	2.19722	0.3333	1	7.93987	0
419	2020	F52	1996	0.125471	45.4145	1.74115e+06	0.148226	0.0049447	0	0	0	0.00279672	0	0	22.3971	0.348544	0.0396112	1.21256	0.824701	0.0128587	0.187625	-0.37987	0.491138	3.21888	2.19722	0.3333	1	7.48043	0
419	2021	F52	1996	0.392362	46.7504	3.18102e+06	0.127317	0.00438031	0	0	0	0.00840473	0	0	22.4802	0.424588	0.0288855	1.17055	0.854296	0.0590868	0.169267	0.0053315	0.491676	3.2581	2.19722	0.3333	1	7.37713	0
419	2022	F52	1996	0.285213	48.1175	2.29517e+06	0.119916	0.00216236	0	0	0	0.00687326	0	0	22.378	0.359517	0.0300195	0.857822	1.16574	0.0053503	0.178589	-0.0784718	0.499019	3.29584	2.19722	0.3333	1	7.27586	0
420	2009	C28	1996	0.132188		6.42115e+07	0.104866	0.0157325	0.693147	0	0	0.121331	0	0	21.7279	0.63713	0.0039029	0.741918	1.34786	0.0257668	0.498772	0.0339572	0.232901	2.63906	2.3979	0.3636	0	8.37332	0.0157344
420	2010	C28	1996	0.252845	0.964938	9.28161e+06	0.172365	0.0110119	1.94591	0	0	0.103966	0	0	21.7936	0.686778	-0.0307059	0.60447	1.65434	0.0574794	0.513524	0.264955	0.284581	2.70805	2.19722	0.3333	0	8.39525	0.0118708
420	2011	C28	1996	0.369686	0.061381	1.38333e+07	0.178903	0.051393	2.3979	0	0	0.0698277	0	0	21.8338	0.801884	-0.104086	0.820972	1.21807	0.0017304	0.483077	-0.0072092	0.250855	2.77259	2.3979	0.3636	0	8.3141	0.0523728
420	2013	C28	1996	0.289017		1.1762e+07	0.290914	0.120056	1.38629	0	0	0.0479208	0	0	22.1092	0.957023	-0.115604	0.823325	1.21459	-0.0350189	0.341868	-0.099772	0.246955	2.89037	2.3979	0.3636	0	8.81344	0.120446
420	2014	C28	1996	0.128041	4.72	1.40164e+07	0.117583	0.065046	0.693147	0	0	0.0622807	0	0	21.9198	0.692103	-0.0004807	0.735999	1.3587	-0.0184515	0.473919	-0.256614	0.358763	2.94444	2.30259	0.4	0	8.21447	0.0650558
420	2015	C28	1996	0.0826446	0.002261	9.80847e+06	0.0533958	0.0882469	1.09861	0	0	0.0521689	0	0	21.6979	0.632748	0.0008406	0.569571	1.75571	-0.0620724	0.476318	-0.0007535	0.358763	2.99573	2.3979	0.3636	0	8.23058	0.0882469
420	2016	C28	1996	0	0.189427	4.31589e+06	0.0659584	0.33472	2.30259	0	0	0.00323483	0	0	22.2538	0.417175	0.0063663	0.741265	1.34904	-0.0248242	0.333389	0.345763	0.346994	3.04452	2.3979	0.3636	0	8.29029	0
420	2017	C28	1996	0.0865052	43.2	3.98329e+06	0.187819	0.293409	0	0	0	0.00749133	0	0	22.5446	0.550184	0.0158176	0.683644	1.46275	0.0051235	0.448746	0.576043	0.346582	3.09104	2.3979	0.3636	0	8.44763	0
420	2018	C28	1996	0	33.4705	2.19638e+06	0.131247	0	0	1	0	0.0071408	0.693147	1	22.689	0.591152	0.0211376	0.911155	1.09751	0.0248031	0.41322	0.165882	0.331598	3.13549	2.3979	0.3636	0	8.57584	0
420	2019	C28	1996	0.271739	9.83083	2.43872e+06	0.172488	0.0426144	0	1	0	0.00419034	0.693147	1	22.8608	0.643893	0.0127985	0.879466	1.13705	0.0088381	0.564322	0.0500171	0.481153	3.17805	2.3979	0.3636	0	8.61613	0
420	2020	C28	1996	0.2331	29.2	5.4986e+06	0.152528	0.0132827	0	1	0	0.0277709	0.693147	1	22.8852	0.641798	-0.0270202	0.93418	1.07046	0.0117386	0.521955	-0.0709334	0.466372	3.21888	2.3979	0.3636	0	8.59526	0
420	2021	C28	1996		2.06358	3.48199e+06	0.197198	0.0100392	0			0.0218614	0	0	22.8949	0.662834	-0.0152218	0.508917	1.96496	0.0192517	0.598748	0.432225	0.397873	3.2581	2.3979	0.3636	0	8.54091	0
420	2022	C28	1996	0.222132	4.76795	6.3057e+06	0.151256	0.0478721	2.63906	0	1	0.012345	0	0	23.076	0.588122	-0.0089679	0.645113	1.55012	0.0312443	0.552442	0.0249949	0.303333	3.29584	2.3979	0.3636	0	8.48818	0
421	2009	O79	1996	0.38432	9.74	980000	0.0812683	0.0393546	0	0	0	0.0134814	0	0	21.7127	0.635898	0.0259952	0.718183	1.3924	0.124779	0.335789	-0.110281	0.409629	2.63906	2.19722	0.3333	0	8.0356	0.0393546
421	2010	O79	1996	0.256805		325242	0.0561411	0.061373	0	0	0	0.00476689	0	0	21.8146	0.636461	0.0146454	0.766392	1.30482	0.150328	0.298652	0.113433	0.409555	2.70805	2.07944	0.375	0	8.35019	0.0809314
421	2011	O79	1996	0.449898	0.012113	150000	0.14655	0.033572	0	0	0	0.00654421	0	0	21.7961	0.621109	0.0333692	0.879389	1.13715	0.0540712	0.288483	-0.119153	0.408557	2.77259	2.19722	0.3333	0	8.37632	0.0466332
421	2012	S90	1996	0.267618	41.4316	564080	0.121715	0.0245998	0	0	0	0.0135612	0	0	21.6751	0.54628	0.0399645	0.851206	1.1748	0.142942	0.24229	0.145967	0.408514	2.83321	2.07944	0.375	0	8.20549	0.0286055
421	2013	S90	1996	0.240192	41.08	1.90664e+06	0.0668235	0.0124947	0	0	0	0.00812849	0	0	21.6041	0.47894	0.0387876	0.883484	1.13188	0.0790737	0.241028	-0.0532121	0.408514	2.89037	2.07944	0.375	0	8.15508	0.0136899
421	2014	S90	1996	0.0288351	41.08	109000	0.031505	0.0172846	0	0	0	0.0270199	0	0	21.5601	0.387614	0.0711721	0.681461	1.46743	0.126482	0.201609	-0.0565091	0.410824	2.94444	2.07944	0.375	1	8.1409	0.0192163
421	2015	D45	1996	0.118483	6.26192	1.11799e+06	0.0281791	0.116674	0	0	0	0.0244328	1.09861	1	22.6228	0.474536	0.0801774	0.844171	1.18459	-0.0154273	0.403231	1.53506	0.585216	2.99573	2.07944	0.375	1	8.76764	0.178515
421	2016	D45	1996	0.173536	1.69663	4.7642e+06	0.100723	0.031889	0	0	0	0.0245412	1.09861	1	22.6752	0.491874	0.0421168	0.871739	1.14713	-0.0194627	0.38694	-0.0241964	0.587235	3.04452	2.07944	0.375	0	7.97728	0
421	2017	D45	1996	0.0851064	58.1965	4.8583e+06	0.342251	0.046632	2.48491	0	0	0.0193453	1.09861	1	23.1139	0.686656	0.0277552	0.991287	1.00879	0.28606	0.268151	-0.0715961	0.577893	3.09104	2.19722	0.3333	0	7.96242	0
421	2018	D45	1996	0.186776	57.6839	548261	0.417388	0.0283061	1.94591	0	0	0.0148506	0	0	23.1599	0.697497	0.0215637	1.08594	0.920862	0.0821923	0.276263	-0.0280957	0.575872	3.13549	2.07944	0.375	0	7.86978	0
421	2019	D45	1996	0.153081	57.57	1108300	0.381989	0.0408258	1.79176	0	0	0.00544353	0	0	23.219	0.705187	0.0154811	1.08809	0.919042	-0.074743	0.269985	0.0244556	0.575872	3.17805	2.19722	0.3333	0	8.13505	0
421	2020	D45	1996	0.263852		1.3201e+07	-0.00585302	0.028263	2.48491	0	0	0.0311965	0	0	23.1207	0.649452	0.0512008	0.997435	1.00257	-0.171287	0.302423	0.903233	0.573542	3.21888	2.19722	0.3333	0	8.0904	0
421	2021	D45	1996	0.235294	56.5139	4.36906e+06	-0.0182612	0.0319822	2.83321	0	0	0.0347776	0	0	23.3748	0.712896	0.0133288	1.09594	0.912456	0.0736637	0.24392	-0.475309	0.581045	3.2581	2.19722	0.3333	0	8.0265	0
421	2022	D45	1996	0.11885	56.6241	1.00018e+07	0.00353848	0.0302056	0	0	0	0.0377546	0	0	23.4617	0.740399	0.0058699	1.08219	0.924054	-0.0377783	0.232285	0.981931	0.565935	3.29584	2.07944	0.375	0	8.00637	0
422	2009	C26	1996	0.411241	16.1011	2.77249e+07	0.0499972	0.100437	0	0	0	0.0192791	0	0	23.3271	0.727806	0.0360888	0.631127	1.58447	0.0568346	0.560041	0.228574	0.260403	2.63906	2.30259	0.4	0	8.03851	0.101022
422	2010	C26	1996	0.0482393	8.57635	41615170	-0.0170668	0.239523	1.09861	0	0	0.0136024	0	0	23.6542	0.724969	0.063687	0.787266	1.27022	0.0244131	0.480946	0.317824	0.225536	2.70805	2.3979	0.3636	0	8.09407	0.257181
422	2011	C26	1996	0.172811	23.9548	4.82534e+07	-0.017743	0.265198	3.71357	0	0	0.0111497	0	0	24.0109	0.736392	0.0556275	0.914229	1.09382	0.0738127	0.417863	0.538755	0.25321	2.77259	2.3979	0.3636	0	8.45105	0.26925
422	2012	C26	1996	0.105541	5.59392	1.00754e+08	0.0379701	0.197471	4.20469	0	0	0.00406182	0	0	24.1127	0.734845	0.0522419	0.94191	1.06167	0.136359	0.422038	0.0893195	0.28942	2.83321	2.3979	0.3636	0	8.17948	0.19777
422	2013	C26	1996	0.15528	0.160158	1.09727e+08	0.0622464	0.102017	3.58352	0	0	0.0265418	0	0	24.2887	0.788887	0.0061673	1.05317	0.949511	0.0809431	0.555406	-0.0037011	0.259404	2.89037	2.30259	0.4	1	9.65323	0.105077
422	2014	C26	1996	0.119403	3.84809	9.82069e+07	0.116184	0.074721	2.99573	0	0	0.0279933	0	0	24.3443	0.79884	0.0021723	1.02109	0.979343	0.0978719	0.506718	-0.0569537	0.266797	2.94444	2.3979	0.3636	1	9.21393	0.0747284
422	2015	C26	1996	0.1998	31.2586	9.86552e+07	0.183473	0.0390493	2.56495	0	0	0.00371516	0	0	24.4116	0.798188	0.0014025	1.02808	0.97269	0.120981	0.486999	0.0085495	0.292681	2.99573	2.3979	0.3636	1	9.1842	0.0391283
422	2016	C26	1996	0.0903342	30.1066	1.224e+08	0.207145	0.0285206	3.7612	0	0	0.0208855	0	0	24.4064	0.828894	-0.0353142	0.991706	1.00836	0.0616925	0.519775	-0.172077	0.312795	3.04452	2.3979	0.3636	1	9.03539	0
422	2017	C26	1996	0	3.33202	1.56747e+08	0.248382	0.0276282	3.43399	0	0	0.0837377	0	0	24.2061	0.95199	-0.142459	0.939386	1.06452	0.0373549	0.630366	-0.212522	0.230062	3.09104	2.19722	0.3333	0	9.19736	0
422	2021	C26	1996	0.108108	0.905153	7.57964e+07	0.116543	0.040469	4.69135	0	0	0.132505	0	0	23.7614	0.809812	0.0969758	0.579129	1.72673	0.175337	0.40843	0.343315	0.329629	3.2581	2.07944	0.375	0	8.98695	0
422	2022	C26	1996	0.119474	23.0078	7.18407e+07	0.0754244	0.105573	3.98898	0	0	0.166853	0	0	23.7022	0.653785	0.134681	0.754521	1.32534	0.196332	0.421774	0.116936	0.307303	3.29584	2.70805	0.5333	0	8.98005	0
423	2009	C27	1996	0	8.92489	1.85351e+06	0.0108763	0.0633825	3.09104	0	0	0.0185025	0	0	21.8601	0.210992	0.162502	0.207179	4.82674	0.260756	0.111587	0.233192	0.322905	2.63906	2.19722	0.3333	0	8.37055	0
423	2010	C27	1996	0.059312	11.786	3.82423e+06	0.00378217	0.0435252	2.3979	1	0	0.0218468	0.693147	1	22.0036	0.2169	0.176967	0.105228	9.50316	0.176714	0.111068	0.185021	0.31379	2.70805	2.19722	0.3333	0	8.59785	0.0438037
423	2011	C27	1996	0.325733	32.7748	1.11431e+07	-0.00148673	0.0603096	2.94444	1	0	0.0466992	0.693147	1	22.1646	0.177752	0.222457	0.146583	6.82208	0.16793	0.111467	0.119761	0.281103	2.77259	2.19722	0.3333	0	8.64206	0.0623567
423	2012	C27	1996	0	31.949	1.38214e+07	0.031155	0.065932	3.17805	1	0	0.0263786	0.693147	1	22.3958	0.190484	0.220595	0.194116	5.15156	0.161115	0.0980983	0.107735	0.283498	2.83321	2.19722	0.3333	0	8.73665	0.0664314
423	2013	C27	1996	0	7.95448	1.7047e+07	-0.00504153	0.0902896	4.55388	0	1	0.00577253	0	0	22.5116	0.149746	0.215776	0.223449	4.47529	0.147012	0.107246	0.314204	0.290589	2.89037	2.19722	0.3333	0	8.64224	0.0898904
423	2014	C27	1996	0.0396983	28.927	2.75128e+07	0.0450614	0.0459208	4.33073	0	1	0.0124253	0	0	22.7328	0.192	0.204213	0.28908	3.45925	0.0880848	0.177763	-0.0018161	0.29453	2.94444	2.19722	0.3333	0	8.52635	0.0459838
423	2015	C27	1996	0	32.8435	1.35357e+07	-0.0200884	0.0368115	3.71357	0	0	0.012297	0	0	22.8761	0.177256	0.203848	0.240981	4.14971	0.113557	0.15834	0.359354	0.305811	2.99573	2.19722	0.3333	0	8.54032	0.0381038
423	2016	C27	1996	0	33.5159	1.84754e+07	-0.011646	0.0405081	4.69135	0	0	0.00381455	0	0	23.0208	0.157136	0.199923	0.270448	3.69757	0.0627739	0.142511	0.159179	0.327964	3.04452	2.19722	0.3333	0	8.38731	0.0407251
423	2017	C27	1996	0.0582751	12.585	1.66513e+07	0.00608455	0.0313732	4.45435	0	0	0.0160762	0	0	23.239	0.202369	0.183108	0.295262	3.38682	0.141999	0.138142	0.167039	0.390784	3.09104	2.19722	0.3333	0	8.47991	0
423	2018	C27	1996	0.11325	41.2663	2.70524e+07	-0.111792	0.0200774	4.35671	0	0	0.0223791	0	0	23.353	0.183198	0.159004	0.488309	2.04788	0.0727507	0.125022	-0.0046151	0.439797	3.13549	2.19722	0.3333	0	8.48384	0
423	2019	C27	1996	0.2106	15.0016	2.52677e+07	-0.0641036	0.023804	4.51086	0	0	0.132384	0	0	23.1789	0.139923	-0.0348998	0.47066	2.12467	-0.0961065	0.185031	-0.596825	0.437728	3.17805	2.19722	0.3333	0	8.50755	0.0243033
423	2020	C27	1996	0.0505051	12.5137	6.20572e+07	-0.0320991	0.00867783	2.94444	0	0	0.1137	0	0	23.1166	0.107124	0.003625	0.413419	2.41886	0.0731354	0.203176	0.152373	0.454787	3.21888	2.19722	0.3333	0	8.41383	0
423	2021	C27	1996	0.120919	43.2584	2.83309e+07	-0.00751066	0.00225404	3.29584	0	0	0.0467693	0	0	23.1767	0.140407	0.0388797	0.346938	2.88236	0.240875	0.17735	0.128921	0.430061	3.2581	2.07944	0.375	0	8.33807	0
423	2022	C27	1996	0.0453721	9.79638	1.81923e+07	-0.0255648	0.00391348	2.56495	0	0	0.0287098	0	0	23.2595	0.18055	0.0642409	0.437083	2.28789	0.169805	0.155393	0.0500996	0.426751	3.29584	2.07944	0.375	0	8.2169	0
425	2009	C35	1996	0.331754	5.3869	6.53503e+07	0.259974	0.0677544	5.23644	0	0	0.0660748	0	0	23.4361	0.707521	0.183029	0.587737	1.70144	0.210994	0.154799	5.17108	0.633958	2.63906	2.07944	0.375	1	9.39864	0.129217
425	2010	C35	1996	0.264201	4.92638	8.05467e+07	0.131847	0.058176	5.3845	0	0	0.0578026	0	0	23.9341	0.513903	0.146384	0.607082	1.64722	0.0191822	0.0967203	0.218117	0.642454	2.70805	2.19722	0.3333	1	9.36726	0.0588507
425	2011	C35	1996	0.21978	2.53927	54453140	-0.062897	0.112819	5.55683	0	0	0.0136124	0	0	24.2704	0.563431	0.113538	0.830083	1.2047	-0.0584716	0.0740078	0.307654	0.617838	2.77259	2.19722	0.4444	1	9.71746	0.126365
425	2012	C35	1996	0.0574383	2.22095	3.31088e+08	-0.20767	0.0742784	6.2634	0	0	0.0382782	0	0	24.5379	0.613681	0.0615887	0.879145	1.13747	-0.0765758	0.129326	-0.0254351	0.600868	2.83321	2.19722	0.4444	1	9.62945	0.0744762
425	2013	C35	1996	0.218579	59.5934	1.60621e+08	-0.256775	0.0490955	6.7093	0	0	0.0395296	0	0	24.6171	0.598503	0.0327772	1.08872	0.918514	-0.0078022	0.12483	-0.159891	0.599688	2.89037	2.19722	0.4444	1	9.02702	0.0493186
425	2014	C35	1996	0.160643	56.1418	9.32905e+07	-0.239874	0.016638	7.11233	0	0	0.0255204	0	0	24.612	0.581602	0.008309	0.794738	1.25828	0.0151005	0.167667	-0.136636	0.550152	2.94444	2.19722	0.4444	1	8.93142	0.0174208
425	2015	C35	1996	0.0718133	1.68707	1.65164e+08	-0.273642	0.00506859	6.96414	0	0	0.0180077	0	0	24.4777	0.517557	-0.0013692	0.818282	1.22207	0.0025228	0.141137	-0.285264	0.502361	2.99573	2.19722	0.4444	1	9.58596	0.0216554
425	2016	C35	1996	0.0816104	52.8904	1.10283e+08	-0.1855	0.00895724	6.70319	0	0	0.00503299	1.09861	1	24.5069	0.534267	0.0049972	0.932209	1.07272	0.0510571	0.171612	0.0140115	0.507872	3.04452	2.07944	0.375	1	9.50755	0
425	2017	C35	1996	0.0419024	45.5612	5.71428e+07	-0.0735428	0.0133015	6.9594	0	0	0.0117074	1.09861	1	24.6307	0.516661	0.0219476	0.855992	1.16823	0.0633596	0.144508	0.724629	0.489506	3.09104	2.07944	0.5	0	9.51929	0
425	2018	C35	1996	0	55.9684	1.49351e+08	-0.0517048	0.0324594	6.86901	0	0	0.0154143	1.09861	1	24.8382	0.504644	0.0370321	1.07925	0.926571	0.0540199	0.117207	0.524488	0.513576	3.13549	2.07944	0.5	0	9.56927	0
425	2019	C35	1996	0.111532	58.0263	1.15763e+08	-0.0291577	0.0311486	6.49678	0	0	0.0149859	0	0	25.0709	0.564685	0.052625	0.903887	1.10633	0.0664444	0.0982794	0.332493	0.549257	3.17805	2.19722	0.4444	0	9.57838	0
425	2020	C35	1996	0.110108	7.86831	1.9137e+08	-0.0474237	0.0251961	6.60665	0	0	0.00855052	0	0	25.2429	0.627759	0.0443043	0.92867	1.07681	0.0303843	0.0868446	0.249969	0.541998	3.21888	2.19722	0.4444	0	9.62846	0.0266024
425	2021	C35	1996	0.368295	7.08899	3.08466e+08	0.026195	0.033497	6.54822	0	0	0.00521287	0	0	25.424	0.662188	0.0559612	0.918687	1.08851	0.0733683	0.0782467	0.140053	0.51622	3.2581	2.19722	0.4444	0	9.6475	0
425	2022	C35	1996	0.0505646	47.7562	3.76938e+08	0.00819541	0.0716594	4.27667	0	0	0.0144352	0	0	25.8885	0.687841	0.0301259	0.987867	1.01228	0.0090407	0.108269	0.112532	0.410228	3.29584	2.19722	0.3333	0	10.2204	0.0731203
426	2009	D44	1996	0.32538		2.90802e+06	-0.0243211	0.00759811	0	0	0	0.0528658	0	0	21.2336	0.287939	0.0385963	0.404187	2.4741	0.0236291	0.370193	-0.001923	0.506071	2.63906	2.19722	0.3333	1	5.95843	0.0192749
426	2010	D44	1996	0	1.6738		-0.0566361	0.0108121	0	0	0	0.0544613	0	0	21.2093	0.302007	-0.0312217	0.35222	2.83914	0.042045	0.374208	0.227057	0.517184	2.70805	2.19722	0.3333	1	5.95324	0.0132554
426	2011	B09	1996	0.0512558	0.087911	1015667	0.0379446	0.0283527	0	0	0	0.049154	0	0	21.8678	0.486809	0.0779702	0.596153	1.67742	0.0320414	0.19021	-0.0398384	0.507499	2.77259	2.19722	0.3333	0	5.68358	0.0283762
426	2012	B09	1996	0.163399	0.853507	1875000	0.0765002	0.0910746	0	0	0	0.0492715	0	0	21.9249	0.487297	0.0327385	0.479625	2.08496	0.0452536	0.402724	1.31571	0.510687	2.83321	2.19722	0.3333	0	5.70378	0.0911443
426	2013	B09	1996	0.138026	11.7117	300000	0.091888	0.0406148	0	0	0	0.0204754	0	0	22.172	0.358713	0.013178	0.760207	1.31543	0.0077888	0.355377	-0.0651197	0.598519	2.89037	2.19722	0.3333	0	5.5835	0.0406298
426	2014	B09	1996	0.29401	1.66839	318200	0.0430042	0.0239624	0	0	0	0.0146381	0	0	22.0926	0.299452	0.0385654	0.53798	1.8588	-0.0494659	0.357196	0.402081	0.598519	2.94444	2.19722	0.3333	0	5.49306	0.0521686
426	2015	B09	1996	0.182983	0.189694	500000	0.00953163	0.0256415	0			0.0245143	0	0	22.1279	0.337222	-0.00722			-0.0115078	0.328913	-0.284352	0.604563	2.99573	2.19722	0.3333	0	5.53733	0.0349864
426	2016	B09	1996	0.275103	20.0687	493200	0.0807138	0.0901404	0.693147	0	0	0.0244852	0	0	23.0018	0.501488	0.0128933	0.590062	1.69474	0.0201152	0.149466	0.0433839	0.610018	3.04452	2.19722	0.3333	0	5.77765	0.146578
426	2017	B09	1996	0.224048	49.5693	387900	0.0623783	0.0752977	0	0	0	0.0458323	0	0	22.9566	0.423948	0.057982	0.539042	1.85514	0.125053	0.356468	1.43897	0.563398	3.09104	2.19722	0.3333	0	5.75257	0
426	2018	B09	1996	0.148883	0.240585	1.15408e+06	0.078351	0	2.07944	0	0	0.0381137	0	0	22.9131	0.427777	-0.0186851	0.749528	1.33417	0.128455	0.32038	0.155136	0.562621	3.13549	2.19722	0.3333	0	5.93489	0
426	2019	B09	1996	0.23663	43.2092	345005	0.0796113	0.0224881	0	0	0	0.0383428	0	0	22.95	0.420149	0.0112292	0.756287	1.32225	0.0477492	0.314394	-0.641795	0.553534	3.17805	2.19722	0.3333	0	5.80513	0
426	2020	B09	1996	0.0592417	47.8117	549093	0.0688728	0.0365982	3.66356	0	0	0.0208393	0	0	22.9549	0.446472	-0.0197869	0.55644	1.79714	0.0448075	0.370431	0.076175	0.529574	3.21888	2.19722	0.3333	0	6.31717	0
426	2021	B09	1996	0.173144	39.3942	799896	0.0729808	0.0396631	0	0	0	0.0306041	0	0	22.9264	0.406827	0.0268357	0.587041	1.70346	0.0759965	0.383417	1.13654	0.485556	3.2581	2.19722	0.3333	0	6.51175	0
426	2022	B09	1996		50.6795	1.27904e+06	0.115614	0.0517601	2.19722	0	0	0.0309743	0	0	22.9875	0.422657	0.0186197	0.680336	1.46986	0.0807068	0.418873	0.0383732	0.487621	3.29584	2.19722	0.3333	0	6.92756	0
428	2009	H61	1996	0.0616333	0.43085		-0.0434642	0.133592	0	0	0	0.0230105	0	0	22.0874	0.626921	0.0438236	0.681445	1.46747	0.148225	0.588175	0.409586	0.494828	2.63906	2.19722	0.3333	0	7.05876	0.231938
428	2010	H61	1996	0.101488	2.84657		-0.0259228	0.135936	0	0	0	0.00502131	0	0	22.2405	0.65925	0.0338752	0.572178	1.74771	0.0945249	0.485148	0.0811495	0.495666	2.70805	2.19722	0.3333	0	8.95261	0.157472
428	2011	H61	1996	0.0831025	46.6903	2238400	0.0204359	0.220997	0	0	0	0.00733615	0	0	22.4311	0.68591	0.0264957	0.816921	1.22411	0.0906542	0.453423	0.139307	0.486465	2.77259	2.19722	0.5556	0	9.11107	0.221002
428	2012	H61	1996	0.044484	47.1609	1710000	0.11649	0.127609	0	0	0	0.00584673	0	0	22.6272	0.731865	0.0190409	0.846217	1.18173	0.0599407	0.503093	0.051183	0.485274	2.83321	2.07944	0.5	0	9.09223	0.153093
428	2013	H61	1996	0		1.0276e+06	0.0878319	0.105961	1.79176	0	0	0.00382671	0	0	22.8077	0.76369	0.0150934	0.761317	1.31351	0.0266352	0.407607	0.082586	0.485187	2.89037	2.19722	0.5556	0	8.87975	0.105994
428	2014	H61	1996	0.143781	0.370125	65308300	0.0800077	0.0981634	0	0	0	0.0200297	0	0	22.9458	0.80305	-0.0111128	0.796004	1.25628	0.0125288	0.400547	-0.149701	0.480018	2.94444	2.07944	0.5	0	8.73986	0.102594
428	2015	H61	1996	0.138696	2.70918	25512600	0.061883	0.0467899	0	0	0	0.0171022	0	0	22.977	0.642123	-0.0037317	0.657403	1.52114	0.0192446	0.360364	-0.211163	0.657304	2.99573	2.07944	0.5	0	8.57508	0.0470035
428	2016	H61	1996	0.21322	5.4735	250891	0.0580123	0.0300771	0	0	0	0.0255734	0	0	22.9103	0.666576	-0.0475043	0.740438	1.35055	0.011545	0.416694	-0.159735	0.680145	3.04452	2.19722	0.5556	0	8.57979	0
428	2017	H61	1996	0.160514	6e-06	4180000	0.0517371	0.00464333	0	0	0	0.0299029	0	0	22.9235	0.676985	-0.0078829	0.905006	1.10496	0.0206686	0.384458	0.0590947	0.632479	3.09104	2.19722	0.5556	0	8.55584	0
428	2018	H61	1996	0.120482	61.92	395650	0.0348168	0.0257513	0	0	0	0.0521101	0	0	22.6969	0.658974	-0.0860809	0.989991	1.01011	0.019057	0.457172	-0.0987352	0.636611	3.13549	2.19722	0.5556	0	8.48011	0
428	2019	H61	1996	0.315333	26.7422	3.90226e+06	0.0281866	0.0203312	0	0	0	0.0586301	0	0	22.6054	0.626011	0.0002984	0.968538	1.03248	0.0595664	0.454975	0.159084	0.622476	3.17805	2.19722	0.5556	0	8.40066	0
428	2020	H61	1996	0.123229	55.8352	7.07787e+06	0.0138387	0.0208078	0	0	0	0.0570426	0	0	22.5353	0.699642	-0.0939181	0.877976	1.13898	-0.0100108	0.486432	-0.535926	0.583155	3.21888	1.94591	0.5714	0	8.25453	0
428	2021	H61	1996	0.191847		1.57048e+07	0.0368652	0.0141019	0	0	0	0.0569994	0	0	22.451	0.681896	0.0012064	0.798615	1.25217	0.0058291	0.429615	0.152841	0.580652	3.2581	2.07944	0.5	0	8.11791	0
428	2022	H61	1996	0.115307	0.005957	3.26701e+06	0.034528	-0.00149581	0	0	0	0.0507081	0	0	22.3902	0.738665	-0.0691921	0.499331	2.00268	0.0009607	0.464933	-0.202914	0.563192	3.29584	2.19722	0.5556	0	7.9413	0
429	2009	G58	1998	0.182593	0.21	200000	-0.0154607	0.153742	1.09861	0	0	0.0401483	0	0	22.911	0.549822	0.0465821	0.883926	1.13132	0.0253493	0.457114	-4.66e-05	0.447191	2.48491	2.07944	0.5	0	7.21964	0.153782
429	2010	G58	1998	0	1.10281	150000	-0.00817297	0.109255	0	0	0	0.0157354	0	0	23.0772	0.544009	0.0450921	0.975758	1.02484	0.0560771	0.359358	0.069739	0.446933	2.56495	2.3979	0.3636	0	7.26753	0.109345
429	2011	G58	1998	0.0651042	2.33324	371600	-0.00187147	0.0786406	0	0	0	0.0156655	0	0	23.1916	0.597053	0.0200523	1.08409	0.922429	0.0525577	0.344287	0.0756553	0.453149	2.63906	2.3979	0.3636	0	7.29777	0.0786707
429	2012	G54	1998	0.104384	1.64	100000	0.051168	0.0956986	0	0	0	0.0160473	0	0	23.3	0.611355	0.0161227	1.08936	0.91797	0.0472213	0.624877	0.0256707	0.454217	2.70805	2.30259	0.4	1	7.40001	0.0961843
429	2013	G54	1998	0.0860585	45.4609	450000	0.0229535	0.0334768	0.693147	0	0	0.00804853	0	0	23.2644	0.601973	0.0077411	1.10549	0.904573	0.0596678	0.606322	0.200584	0.461282	2.77259	2.3979	0.3636	0	7.36708	0.0334868
429	2014	G54	1998	0.092081	45.34	150000	0.0104752	0.0181457	0	0	0	0.0136753	0	0	23.2501	0.530826	0.0284711	1.04578	0.956221	0.0772958	0.573522	0.0960816	0.456807	2.83321	2.3979	0.3636	0	7.29098	0.0184737
429	2015	G54	1998	0.0993542	46.5143	480000	0.00899127	0.00776229	0	0	0	0.0238037	0	0	23.2171	0.493845	0.0438182	0.961362	1.04019	0.0823433	0.54437	0.0621582	0.46189	2.89037	2.3979	0.3636	0	7.22911	0.00776383
429	2016	G54	1998	0.0337724	28.1373	704646	0.0170051	0.040194	0.693147	0	0	0.0303005	0	0	23.5004	0.449772	0.0832043	0.926568	1.07925	0.119724	0.577748	0.827921	0.639114	2.94444	2.63906	0.3571	0	7.71468	0
429	2017	G54	1998	0.0496771	65.082	385932	0.0111779	0.0266536	0	0	0	0.0312402	0	0	23.528	0.427832	0.104935	0.887955	1.12618	0.132842	0.514753	0.0934517	0.639126	2.99573	2.70805	0.3333	0	7.69211	0
429	2018	G54	1998	0.0544959	67.0567	1.11323e+06	0.00753741	0.0373502	0	0	0	0.0182743	0	0	23.5142	0.383508	0.115989	0.899067	1.11226	0.117575	0.466378	0.0419671	0.639126	3.04452	2.70805	0.3333	0	7.69485	0
429	2019	G54	1998	0	61.9643	87937	0.00961976	0.0492791	1.60944	0	0	0.0137705	0	0	23.5954	0.420036	0.0853439	0.792565	1.26173	0.112509	0.505003	-0.0499453	0.63914	3.09104	2.70805	0.3333	0	7.67508	0
429	2020	G54	1998	0	64.7317	8.35929e+06	0.0105611	0.0373386	4.40672	0	0	0.0183414	0	0	23.7064	0.481871	0.0729167	0.948582	1.05421	0.133487	0.58435	0.239512	0.639144	3.13549	2.56495	0.3846	0	7.99159	0
429	2021	G54	1998	0.214362	60.2443	1.6348e+07	0.00587347	0.0257678	4.30407	0	0	0.0405439	0	0	23.6611	0.400237	0.125661	0.886811	1.12764	0.194416	0.563647	0.395137	0.639175	3.17805	2.70805	0.3333	0	8.00069	0
429	2022	G54	1998	0.0579374	66.2335	1.2414e+07	0.00416207	0.0463225	3.4012	0	0	0.0378088	0	0	23.7323	0.439049	0.091694	0.873987	1.14418	0.135787	0.498256	-0.211689	0.643308	3.21888	2.70805	0.3333	0	8.03333	0
430	2012	N78	1996	0.0640615	0.77049	3603988	-0.00600703	0.185143	0	0	0	0.187385	0	0	20.0558	0.255149	0.21083	0.274084	3.64852	0.242508	0.521829	0.225204	0.504742	2.83321	2.19722	0.3333	0	6.65929	0.186674
430	2013	N78	1996	0.118483	48.0149	1928540	0.00698657	0.195365	0	0	0	0.193659	0	0	20.2171	0.280697	0.0939501	0.386863	2.58489	0.141109	0.40376	-0.26693	0.523445	2.89037	2.19722	0.3333	0	6.7546	0.195954
430	2014	N78	1996	0.385604	49.75	1223096	0.0182838	0.201689	0	0	0	0.0822686	0.693147	1	20.3446	0.272118	0.0932683	0.333169	3.00148	0.159689	0.682198	-0.0326001	0.497458	2.94444	2.19722	0.3333	0	6.96602	0.203142
430	2015	N78	1996	0.126502	48.4671	910531	0.0434034	0.220649	0	0	0	0.0332028	0.693147	1	20.5872	0.29778	0.146817	0.234243	4.26907	0.239533	0.645629	0.394353	0.497458	2.99573	2.19722	0.3333	0	6.99668	0.221272
430	2016	N78	1996	0.0403877	3.04162	3.07389e+06	0.323961	0.408059	0	0	0	0.0684417	0.693147	1	21.4383	0.667676	0.0414415	0.492112	2.03206	0.0648062	0.306754	-0.122536	0.497458	3.04452	2.19722	0.3333	0	7.14992	0
430	2017	N78	1996	0.0422297	52.2461	6.93747e+06	0.168702	0.306006	0	0	0	0.0822571	0	0	21.5718	0.331729	0.0301456	0.658254	1.51917	0.0523613	0.25982	-0.0718252	0.477681	3.09104	2.19722	0.3333	0	7.06476	0
430	2018	N78	1996	0	46.4715	4.90926e+06	0.06104	0.232518	0	0	0	0.0157388	0	0	21.638	0.36453	0.0103415	0.890846	1.12253	0.0591088	0.234499	-0.147832	0.477681	3.13549	2.3979	0.3636	0	7.03791	0
430	2019	N78	1996	0	1.51	6.27033e+06	0.0537137	0.0842888	0	0	0	0.0126553	0	0	21.7046	0.399074	0.0043992	0.865531	1.15536	0.0584065	0.201135	-0.0920917	0.477681	3.17805	2.3979	0.3636	0	7.0193	0
430	2020	N78	1996	0.0438982	51.29	9.92578e+06	0.0394635	0.114102	0	0	0	0.0288601	0	0	21.7513	0.459123	-0.0337504	0.885025	1.12991	-0.007734	0.183095	-0.602132	0.477681	3.21888	2.19722	0.4444	0	6.97914	0
430	2021	N78	1996	0.110416	48.1607	1.21689e+07	0.0574832	0.040008	0	0	0	0.0348451	0	0	21.7674	0.518701	-0.0479655	0.787382	1.27003	-0.00438	0.429944	0.174428	0.479833	3.2581	2.3979	0.3636	0	6.9344	0
430	2022	N78	1996	0	6.98	1.10187e+07	0.0792116	0.0397596	0	0	0	0.0296725	0	0	21.7747	0.612681	-0.0912036	0.58057	1.72244	-0.0054879	0.449554	-0.333358	0.463853	3.29584	2.3979	0.3636	0	6.89669	0
488	2009	C22	2000	0.221157	5.64459	1.4029e+08	-0.0827292	0.0833572	1.60944	0	0	0.0133032	0	0	24.0631	0.477652	0.0349978	0.999736	1.00026	0.0580948	0.47955	-0.0415313	0.38243	2.30259	2.70805	0.3333	0	9.69837	0.0851652
488	2010	C22	2000	0.0955718	4.43656	9.65303e+07	-0.0704806	0.227555	2.83321	0	0	0.00940292	0	0	24.2808	0.564953	0.041133	1.043	0.958769	0.0242417	0.367258	0.155764	0.377616	2.3979	2.70805	0.3333	1	9.78013	0.230661
488	2011	C22	2000	0.0676819	23.2035	2.36199e+08	-0.0123488	0.144093	1.79176	0	0	0.0160835	0	0	24.5438	0.671543	0.0145891	1.10727	0.903126	-0.009587	0.498367	0.0316435	0.374606	2.48491	2.70805	0.3333	1	9.79043	0.14482
488	2012	C22	2000	0.12513	2.76566	2.35158e+08	-0.046483	0.0603726	3.43399	0	0	0.0227785	0	0	24.5887	0.699418	0.0010002	1.12903	0.885716	0.0410026	0.413854	0.113491	0.382173	2.56495	2.70805	0.3333	1	9.66618	0.063285
488	2013	C22	2000	0.203628	19.82	1.74948e+08	-0.0869936	0.0757087	1.09861	0	0	0.00998627	0	0	24.5845	0.691966	0.014496	1.11924	0.893466	0.0236232	0.445724	0.0317387	0.38018	2.63906	2.48491	0.3333	1	9.46916	0.0799272
488	2014	C22	2000	0.345745	19.8564	2.60001e+08	-0.0545288	0.0645675	3.3322	0	0	0.00929918	0	0	24.7632	0.747491	0.0086887	1.06171	0.941878	0.0173419	0.435478	-0.0631331	0.360441	2.70805	2.48491	0.3333	1	9.45978	0.0650897
488	2015	C22	2000	0.587326	34.8292	2.44717e+08	-0.0335885	0.065019	1.60944	0	0	0.0047842	0.693147	1	25.0795	0.778623	0.0145111	1.0267	0.973996	-0.124694	0.31002	0.0571136	0.375023	2.77259	2.48491	0.3333	1	9.38371	0.0654044
488	2016	C22	2000	0.18018	17.9412	4.72477e+08	-0.0298861	0.0317217	3.17805	0	0	0.0108597	1.38629	1	25.1335	0.725773	0.0252436	1.04672	0.955363	0.0261656	0.350142	0.117581	0.406317	2.83321	2.30259	0.4	1	9.47163	0.0317791
488	2017	C22	2000	0.231184	15.6847	3.92774e+08	-0.0408306	0.0273536	2.89037	0	0	0.0124407	1.79176	1	25.3832	0.713381	0.040008	1.01029	0.98981	0.000225	0.267242	0.306002	0.432046	2.89037	2.30259	0.4	0	9.51628	0.0466147
488	2018	C22	2000	0.330715	43.4776	5.35691e+08	0.0274202	0.0341586	4.02535	0	0	0.00696201	1.94591	1	25.3803	0.754349	0.0243168	1.09524	0.913039	0.133877	0.265043	-0.0202459	0.433938	2.94444	2.3979	0.3636	0	9.62846	0
488	2019	C22	2000	0.368494	16.8325	6.23277e+08	0.0279452	0.00925738	3.98898	0	0	0.011052	1.79176	1	25.3078	0.731114	0.0172503	1.1243	0.889442	0.124876	0.351575	0.0526282	0.432548	2.99573	2.07944	0.375	0	9.52347	0
488	2020	C22	2000	0.345185	44.6061	9.4372e+08	0.044686	0.00124825	3.80666	0	0	0.00489821	1.38629	1	25.2404	0.718262	0.0201147	1.09711	0.911487	0.122957	0.411155	0.0112216	0.432004	3.04452	2.19722	0.3333	0	9.45344	0.00520887
488	2021	C22	2000	0.31617	15.2412	2.61975e+08	0.0416569	0.00452981	3.93183	0	0	0.00348395	0.693147	1	25.1402	0.727831	0.0239619	1.04862	0.953638	0.103594	0.430382	0.074286	0.416334	3.09104	2.19722	0.3333	0	9.41703	0
488	2022	C22	2000	0.145702	43.0081	3.14934e+08	0.0386398	0.00788304	3.29584	0	0	0.0137902	0	0	25.1577	0.71853	0.0037975	1.12169	0.891511	0.0409227	0.400917	-0.0307526	0.43716	3.13549	2.3979	0.3636	1	9.29238	0.0151305
498	2013	E48	1997	0.313071		6198100	0.169084	0.0128728	2.07944	0	0	0.138514	0	0	22.9661	0.755201	0.0286652	0.930672	1.07449	0.0781726	0.0492711	0.092598	0.730239	2.83321	2.07944	0.375	0	7.87246	0.0131182
498	2014	E48	1997	0.169587	61.55	2353700	0.134588	0.00287282	2.19722			0.161285	0	0	23.0284	0.735114	0.0320769			0.0314047	0.0417093	-0.0445578	0.746386	2.89037	1.94591	0.4286	0	8.86404	0.00483971
498	2015	E48	1997	0.318725	0.956833	2430100	0.121695	0.00522328	2.77259	0	0	0.00622683	0	0	23.0666	0.708156	0.036953	0.824586	1.21273	0.0799381	0.0399211	0.0842479	0.70016	2.94444	2.07944	0.375	0	8.81774	0.00551062
498	2016	E48	1997	0.116054	0.571824	1770000	0.226518	0.00776883	3.43399	0	0	0.00553425	0	0	23.4342	0.769289	0.0338555	0.897865	1.11375	0.0541276	0.0365248	0.0982601	0.704206	2.99573	2.19722	0.3333	0	8.9813	0
498	2017	E48	1997	0.0777605	0.337924	1.79329e+07	0.188337	0.0131264	2.99573	0	0	0.00559367	0.693147	1	23.5927	0.769372	0.0353762	0.929131	1.07628	0.0131866	0.0364927	0.520037	0.698271	3.04452	2.19722	0.3333	0	9.04133	0
498	2018	E48	1997	0.0632111	9.8e-05	1658600	0.220866	0.0280716	3.7612	0	0	0.00302897	0.693147	1	23.8968	0.733793	0.0326169	1.01153	0.988602	0.0347447	0.0271103	0.192467	0.69174	3.09104	1.94591	0.4286	0	9.07142	0
498	2019	E48	1997	0.117971	68.7786	716572	0.219177	0.0171871	4.21951	0	0	0.00522004	1.09861	1	24.1909	0.742626	0.0292859	1.10359	0.906138	0.0014918	0.0283334	0.575019	0.687914	3.13549	2.07944	0.375	0	9.24898	0.0258734
498	2020	E48	1997	0.0553403	50.062	1.09388e+07	0.260739	0.01464	5.4848	0	0	0.00264158	0.693147	1	24.7321	0.765899	0.0338644	1.027	0.973707	0.0176919	0.0420935	0.480508	0.736517	3.17805	2.07944	0.375	0	9.54824	0.045896
498	2021	E48	1997	0.04649	52.9398	9.98068e+06	0.30581	0.00966407	6.23441	0	0	0.00433024	0.693147	1	25.1468	0.759996	0.0397354	1.06331	0.940463	-0.0282596	0.0388236	0.670347	0.704089	3.21888	2.3979	0.3636	0	10.114	0.0184738
498	2022	E48	1997	0.0349528	10.1991	1.81453e+07	0.336851	0.00529029	4.82831	0	0	0.00387469	0	0	25.3585	0.777271	0.0340388	1.12467	0.889153	0.0014748	0.0343848	0.130326	0.656058	3.2581	2.30259	0.4	0	10.2406	0
501	2009	F52	1992	0.253004	11.5077	10419699	0.335528	0.142341	0	1	0	0.00593346	0.693147	1	22.4895	0.734018	0.0576078	0.494403	2.02264	0.160068	0.311573	0.197275	0.466531	2.89037	2.3979	0.3636	0	9.47194	0.146104
501	2010	F52	1992	0.179964	54.2473	1.21112e+07	0.410102	0.111571	0	0	1	0.0013711	0	0	22.7325	0.751975	0.0568007	0.499314	2.00275	0.217679	0.245274	0.327485	0.488652	2.94444	2.3979	0.3636	0	9.57352	0.111597
501	2011	F52	1992	0.182482	57.3771	1.17291e+07	0.412122	0.186544	0	0	1	0.0056578	0.693147	1	22.9949	0.769567	0.0519317	0.637998	1.5674	0.190094	0.393327	0.208485	0.505599	2.99573	2.3979	0.3636	0	9.67508	0.186629
501	2012	F52	1992	0.201748	30.7576	7.42544e+06	0.379112	0.172538	0	0	0	0.00410718	0.693147	1	23.1247	0.760921	0.0502163	0.775587	1.28935	0.196137	0.338148	0.170228	0.520185	3.04452	2.30259	0.4	0	9.66732	0.172545
501	2013	F52	1992	0.408163	53.3263	7.84408e+06	0.333387	0.138249	0	0	0	0.00299466	0.693147	1	23.2597	0.752536	0.0512148	0.790642	1.26479	0.146043	0.374788	0.130225	0.540063	3.09104	2.3979	0.3636	0	9.68539	0.141288
501	2014	F52	1992	0.303424	59.1648	1.05453e+07	0.279957	0.184115	0	0	0	0.00614967	0	0	23.4738	0.759467	0.0453415	0.786063	1.27216	0.066141	0.465519	0.018928	0.551202	3.13549	2.30259	0.4	0	9.63587	0.18421
501	2015	F52	1992	0.347625	49.4471	8.49918e+06	0.254712	0.155174	0	0	0	0.00585146	0	0	23.5998	0.767475	0.0479443	0.720233	1.38844	0.0480719	0.414394	0.0211421	0.485472	3.17805	2.3979	0.3636	0	9.50062	0.155204
501	2016	F52	1992	0.226244	10.2137	1.16731e+07	0.26104	0.0275164	0	0	0	0.00924082	0	0	23.6019	0.659722	0.0558777	0.790584	1.26489	0.0835836	0.400641	0.009472	0.486376	3.21888	2.30259	0.4	0	9.35781	0
501	2017	F52	1992	0.173085	8.14953	9.42284e+06	0.245913	0.0233142	0	0	0	0.0154144	0	0	23.6147	0.601672	0.0693283	0.802654	1.24587	0.0143452	0.377084	0.0244469	0.486624	3.2581	2.3979	0.3636	0	9.34854	0
501	2018	F52	1992	0.0819001	55.6325	8.36378e+06	0.270755	0.151152	0	0	0	0.0144562	0	0	23.8538	0.639567	0.0513339	1.03833	0.963085	0.109487	0.291296	-0.0229851	0.486624	3.29584	2.30259	0.4	0	9.11801	0
501	2019	F52	1992	0.220913	46.1875	5.07166e+06	0.294473	0.0632143	0	0	0	0.0152101	0	0	23.8843	0.596956	0.052709	0.971139	1.02972	0.0600944	0.273988	0.0028537	0.448103	3.33221	2.3979	0.3636	0	9.14591	0
501	2020	F52	1992	0.100773	4.78281	8.29378e+07	0.0915807	0.0524779	0	0	0	0.01958	0	0	23.8501	0.565163	0.0235974	1.04371	0.95812	0.0539363	0.275321	-0.569757	0.447041	3.3673	2.3979	0.3636	0	9.10919	0
501	2021	F52	1992	0.226244	44.6149	2.29641e+07	0.0668106	0.165151	1.09861	0	0	0.0200348	0	0	24.0622	0.621204	0.0295123	1.10128	0.908032	0.0772074	0.217717	-0.0671405	0.431004	3.4012	2.3979	0.3636	0	9.14559	0
501	2022	F52	1992	0.0940439	46.8017	1.89677e+07	0.0426178	0.0875905	0	0	0	0.0113325	0	0	24.1489	0.648298	0.0103409	1.07697	0.92853	0.020281	0.449747	-0.110764	0.434974	3.43399	2.3979	0.3636	0	9.13992	0
503	2009	S90	1992	0	1.817	1.83287e+06	-0.345806	0.00776849	0	0	0	0.00136802	0	0	21.2081	0.192789	0.0038669	0.232334	4.30415	0.0255909	0.0591385	-0.0493733	0.281296	2.89037	1.94591	0.4286	0	6.48921	0.00806133
503	2010	S90	1992	0	2.11082	3.34292e+06	-0.315709	0.003134	0.693147	0	0	0.00107008	0	0	21.1646	0.166907	0.0068103	0.203256	4.91991	-0.0067225	0.0570691	-0.274246	0.267943	2.94444	1.94591	0.4286	0	6.39024	0.00323575
503	2011	S90	1992	0.15163	2.29167	905250	-0.334806	0.00387577	0	0	0	0.0034171	0	0	21.0737	0.111885	0.0127811	0.305479	3.27354	0.0509817	0.0581803	-0.176553	0.279242	2.99573	1.94591	0.4286	0	6.04026	0.00395855
503	2012	I63	1992	0	2.9285	0	-0.11568	0.0271764	0	0	0	0.0076468	0	0	21.1143	0.128211	0.0154583	0.212054	4.71577	0.0445524	0.0576522	0.184749	0.311581	3.04452	1.94591	0.4286	0	6.11368	0.0277745
503	2013	I64	1992	0.0605694	0.006496	0	-0.0663872	0.0283152	0	1	0	0.00484442	1.09861	1	21.0796	0.109044	0.0084861	0.075464	13.2514	0.111752	0.0633403	0.0672228	0.311711	3.09104	1.94591	0.4286	0	6.44413	0.0284442
503	2014	I64	1992	0.0448229	2.25659		-0.0563036	0.030787	0	1	0	0.00363905	1.38629	1	21.0844	0.0743834	0.0135087	0.050893	19.6491	-0.0172886	0.0739025	-0.0526221	0.316141	3.13549	1.94591	0.4286	0	6.93537	0.0310483
503	2015	I64	1992	0.0925497	2.7309	298410	-0.00352683	0.0531752	0	1	0	0.00498179	1.38629	1	21.1165	0.0687405	0.0066127	0.049108	20.3634	0.0090503	0.0476669	-0.0063774	0.317742	3.17805	1.94591	0.4286	0	7.36581	0.0533427
503	2016	I64	1992	0	0.519272	13861.2	0.00162129	0.0738224	0	0	1	0.00373433	0.693147	1	21.1236	0.0530016	0.0088111	0.039402	25.3794	0.0153742	0.031514	0.118693	0.318723	3.21888	1.94591	0.4286	0	7.45991	0
503	2017	I64	1992	0.0514403	1.71713	89041.5	0.00602691	0.0622884	1.79176	0	1	0.0108849	0	0	21.0938	0.0384133	-0.0002038	0.037289	26.8177	-0.166725	0.027031	-0.151451	0.289775	3.2581	1.94591	0.4286	0	7.06219	0
503	2018	I64	1992	0	0.242203	350348	0.00444557	0.0257937	1.09861	0	0	0.0898847	1.38629	1	20.9704	0.048998	-0.138305	0.089314	11.1965	-0.0181053	0.0258278	-0.481069	0.302708	3.29584	2.19722	0.3333	0	7.10906	0
503	2019	I64	1992	0	0.783206	1.50399e+08	-0.000926897	0.025369	0	0	0	0.0875366	1.38629	1	20.9896	0.0595511	0.0119845	0.084398	11.8486	0.0506003	0.0094924	0.360628	0.287644	3.33221	2.19722	0.3333	0	7.05359	0
503	2020	I64	1992	0.0301568	26.5787	863695	-0.0418423	0	2.07944	0	0	0.10469	1.38629	1	20.9832	0.256475	-0.18704	0.165275	6.05054	-0.0717189	0.0089848	0.596241	0.292483	3.3673	2.19722	0.3333	0	7.12609	0
503	2021	I64	1992	0.133333	26.0291	536999	-0.0621182	0.0173337	1.09861	0	0	0.105764	0.693147	1	20.8992	0.339746	-0.142317	0.076421	13.0854	-0.0879145	0.0091872	0.21769	0.284157	3.4012	2.19722	0.3333	0	7.3601	0
503	2022	I64	1992	0.0359648	0.774516	950254	-0.107523	0.0313186	0	0	0	0.0568348	1.09861	1	20.8228	0.354584	-0.0735431	0.115926	8.62618	-0.145021	0.0092749	0.231925	0.292022	3.43399	2.19722	0.3333	0	7.3908	0
504	2009	R85	1992	0.0612745		2100000	0.0572387	0.000684034	0	0	0	0.18553	0	0	19.8376	0.649683	-0.286065	0.221932	4.50589	0.146154	0.0410599	-0.0969623	0.503619	2.89037	2.3979	0.4545	0	5.25749	0.000684034
504	2014	R85	1992	0.0472367	27.02		0.0545246	-0.00574818	0			0	0	0	18.4849	0.934099	-0.228457			-0.305735	0.483673	-0.300906	0.461081	3.13549	2.07944	0.375	0	4.20469	0.00219496
504	2015	R85	1992	0	2.25975		0.0474551	#N/A	0	0	0	0.0818569	0	0	18.6257	1.11816	-0.187736	0.013018	76.8195	-0.139867	0.282859	-0.272065	0.446398	3.17805	1.94591	0.4286	0	4.48864	#N/A
504	2017	R85	1992	0.0396983	25.58	53000	0.0878674	-0.0166236	1.60944	0	0	0.116573	0	0	19.8188	0.682708	-0.102694	0.053418	18.7203	-0.11711	0.0254549	0.0021049	0.516192	3.2581	1.94591	0.4286	0	4.96284	0
504	2018	M75	1992	0.041425		214495	0.0561491	0.022962	2.83321	0	0	0.046267	0	0	19.6524	0.685587	-0.101808	0.083396	11.9909	-0.0443164	0.0554954	0.415306	0.502489	3.29584	1.94591	0.4286	1	5.8999	0.0767475
504	2021	M75	1992	0.145433		8.63091e+06	-0.379199	0.057337	2.3979	0	0	0.0303454	1.60944	1	20.3066	0.832658	-0.05447	0.104183	9.5985	0.162455	0.0250416	-0.107918	0.476575	3.4012	1.94591	0.4286	0	6.28972	0
504	2022	M75	1992	0.0541859	30.24	6.82985e+06	-0.144775	0.0251982	0.693147	0	0	0.0360673	1.60944	1	20.131	0.855561	-0.0490987	0.135235	7.39452	0.300835	0.0368173	0.279196	0.453363	3.43399	1.94591	0.4286	0	6.23832	0
505	2009	K70	1992	0.155885			0.162657	0.0295909	0			0	0	0	21.4331	0.672578	0.0537926	0.473259	2.11301	0.0703375	0.130214	1.80087	0.295028	2.89037	1.94591	0.4286	1	3.61092	0.0298118
505	2014	K70	1992	0.185529			-0.0327283	0.0652383	0	0	0	0.0499458	0	0	21.2213	0.98842	-0.125387	0.35879	2.78715	-0.148095	0.265518	0.0603437	0.30792	3.13549	2.19722	0.3333	1	8.17836	0.0672633
505	2015	K70	1992	0.144439	0.118384		0.190714	#N/A	0	0	0	0.0278337	0	0	21.2624	1.13602	-0.0756702	0.279623	3.57624	0.151419	0.238752	0.117891	0.319737	3.17805	2.19722	0.3333	1	8.22121	#N/A
505	2017	K70	1992	0.156986	4.4e-05	5.62618e+06	-0.0616849	-0.000893462	1.09861	2	0	0.084392	1.38629	1	22.5287	0.572467	0.0558919	0.782296	1.27829	-0.226804	0.219225	7.16975	0.590891	3.2581	1.94591	0.4286	0	7.99564	0.178294
505	2018	C13	1992	0.11534	0.069919	3.60799e+06	0.0138138	0.00879687	2.99573	0	0	0.0671454	1.38629	1	22.316	0.422619	0.0383882	0.90705	1.10248	0.172899	0.258646	-0.0642256	0.588742	3.29584	2.19722	0.3333	0	8.00303	0
505	2019	C13	1992	0.155844	54.1	8.10172e+06	0.0750419	0.00414506	2.94444	0	0	0.00492929	1.38629	1	22.3779	0.428227	0.0352051	0.936785	1.06748	0.0568441	0.231388	0.0042059	0.566826	3.33221	2.19722	0.3333	0	7.99665	0
505	2020	C13	1992	0.191022	6.67	1.6052e+07	-0.0524227	0.00690555	0	0	0	0.00377362	0	0	22.4629	0.455856	0.0401261	0.741299	1.34898	-0.0432869	0.198603	0.174921	0.537497	3.3673	2.19722	0.3333	0	7.97488	0
505	2021	C13	1992	0.143179	39.8668	5.3977e+06	0.00285236	0.0116735	1.09861	0	0	0.00134911	0	0	22.5228	0.452229	0.040748	0.793314	1.26053	0.104561	0.185354	0.345622	0.531199	3.4012	2.19722	0.3333	0	7.9266	0
505	2022	C13	1992	0.144389	6.84331	7.60692e+06	-0.0256156	0.00648715	0	0	0	0.00828125	0	0	22.5324	0.432821	0.0270334	0.759835	1.31608	-0.0873413	0.171569	0.0930691	0.527875	3.43399	2.19722	0.3333	0	7.89692	0
506	2010	K70	1993	1.03926			0.266002	-0.00117517	0	0	0	0.129966	0	0	22.4279	0.822343	0.0628523	0.67997	1.47065	0.0502554	0.0098378	0.187976	0.682247	2.89037	2.19722	0.3333	0	5.8861	0.00462152
506	2011	K70	1993	0.937082			0.167026	0.00120092	0	0	0	0.145187	0	0	22.5143	0.786778	0.0387643	0.755726	1.32323	-0.118666	0.0199168	0.109026	0.683087	2.94444	2.19722	0.3333	0	6.14847	0.0138063
506	2012	K70	1993	0.16072	0.7	430000	0.380616	0.00345626	0	0	0	0.0096303	0	0	22.3618	0.692001	0.0553173	0.536227	1.86488	0.0409845	0.0133833	-0.193252	0.678201	2.99573	2.19722	0.3333	0	5.79909	0.00345627
506	2013	K70	1993	0.1514	1.68647		0.338263	0.00251071	0	0	0	0.00841097	0	0	21.9424	0.450567	0.0410936	0.585813	1.70703	-0.0101046	0.0858964	-0.152642	0.564787	3.04452	2.07944	0.375	0	5.2832	0.0169044
506	2014	K70	1993	0.0802568	0.017488	87300	0.416943	0.0329249	0			0.0874455	0	0	21.8768	0.515011	-0.0854661			-0.0565078	0.100979	-0.606308	0.484317	3.09104	2.07944	0.375	0	7.36328	0.0329392
506	2015	B09	1993	0.0665115	0.02564		0.208637	0.0388756	0	0	0	0.0746686	1.09861	1	21.8989	0.524292	0.0018122	0.305887	3.26918	-0.0312831	0.113545	2.88578	0.492501	3.13549	2.19722	0.3333	0	7.26403	0.0388756
506	2016	B09	1993	0.167842	25.7623		0.175701	0.0536071	0	0	0	0.0590723	1.09861	1	21.8954	0.511496	0.003056	0.272582	3.66862	-0.0838218	0.139107	-0.414818	0.49364	3.17805	2.19722	0.3333	0	7.33824	0
506	2017	B09	1993	0.070497	41.5423		0.13538	0.052551	0	0	0	0.118506	1.09861	1	21.6583	0.57663	-0.16461	0.306411	3.26359	0.043465	0.222216	-0.0530095	0.459623	3.21888	2.19722	0.3333	0	7.40853	0
506	2018	B09	1993	0.117481			0.159658	0.0551921	0	0	0	0.117887	0.693147	1	21.6526	0.559943	0.0117535	0.64665	1.54643	0.113766	0.223739	-0.354477	0.400138	3.2581	2.19722	0.3333	0	7.31522	0
506	2019	B09	1993	0.172626	0.310614	5000000	0.129445	0.0316195	0	0	0	0.111436	0.693147	1	21.6872	0.582766	-0.012471	0.623824	1.60302	0.0556485	0.20376	0.0381257	0.426285	3.29584	1.94591	0.4286	0	7.31322	0
506	2020	B09	1993	0.13459	39.34	8.11792e+06	0.0472892	0.0315189	0	0	0	0.120861	0.693147	1	21.5662	0.753076	-0.196465	0.583932	1.71253	0.0573491	0.202784	-0.175273	0.429536	3.33221	2.07944	0.375	0	7.29438	0
506	2021	B09	1993	0.224719		5062.68	0.0771222	0.0296116	0	0	0	0.100549	0	0	21.2468	0.762127	-0.0684319	0.395538	2.5282	0.0322377	0.254662	1.13252	0.393248	3.3673	2.19722	0.3333	0	7.30115	0
506	2022	B09	1993	0.127551	37.08	784409	0.0545086	0.020772	0	0	0	0.169011	0	0	21.2643	0.608697	0.130864	0.424604	2.35514	-0.0678317	0.307323	-0.694244	0.383846	3.4012	2.19722	0.3333	0	7.17166	0
507	2009	S90	1993	0.185847	0.956	4.6962e+06	-0.0190795	0.0116783	2.30259	0	0	0.00224485	0	0	21.2685	0.269815	0.0569257	0.546227	1.83074	0.0099728	0.193249	-0.758875	0.281633	2.83321	2.3979	0.3636	0	6.56244	0.0149643
507	2010	S90	1993		23.3	762055	-0.0139557	0.105797	1.79176	0	0	0.0334106	0	0	21.3206	0.218068	0.11858	0.413178	2.42026	0.0194042	0.0416619	-0.0962615	0.31825	2.89037	2.3979	0.3636	0	6.41836	0.206904
507	2011	S90	1993		2.10736	769333	0.00684985	0.188161	2.07944	0	0	0.0298274	0	0	21.9517	0.476831	0.112629	0.802045	1.24681	0.0709853	0.238564	0.223186	0.286852	2.94444	2.30259	0.4	0	6.89061	0.405829
507	2012	G55	1993			4.02151e+06	-0.00905012	0.0533567	2.3979	0	0	0.0372712	0	0	21.9869	0.437499	0.0436769	0.776847	1.28726	0.0002693	0.263375	0.44102	0.292805	2.99573	2.19722	0.4444	0	6.99942	0.0539805
507	2013	G55	1993		0.023051	4.30839e+06	-0.0326428	0.0322978	1.79176	0	0	0.0316339	0	0	22.0922	0.354787	0.0243969	0.701507	1.4255	0.0032665	0.226304	0.973029	0.290621	3.04452	2.07944	0.5	0	7.08339	0.0425987
507	2014	G55	1993	0.0669493		8.46697e+06	0.0164503	0.0783957	0	0	0	0.0192532	0	0	22.4023	0.50672	0.0036437	0.553896	1.80539	0.0381838	0.329689	0.656754	0.28802	3.09104	2.07944	0.375	0	7.13807	0.161512
507	2015	G55	1993	0.176471	0.011944	9.60902e+06	-0.00805012	0.0698703	0	0	0	0.00920507	0	0	22.4234	0.488875	0.014869	0.647132	1.54528	0.0377288	0.395245	-0.0544065	0.289677	3.13549	2.07944	0.375	0	7.5974	0.0702956
507	2016	G55	1993	0.103386	29.3834	9.45879e+06	-0.022504	0.0502125	0	0	0	0.0098415	0	0	22.4674	0.490038	0.0214771	0.741366	1.34886	0.0488306	0.442987	-0.109526	0.29786	3.17805	2.19722	0.3333	0	7.61628	0.0716032
507	2017	G55	1993	0.0795756	0.009031	1.13227e+07	-0.023294	0.0298009	2.83321	0	0	0.00815681	0	0	22.5008	0.477613	0.0285096	0.550063	1.81797	0.061915	0.428343	0.0330407	0.298741	3.21888	2.07944	0.375	0	7.65064	0.029936
507	2018	G55	1993	0.150225	28.0204	1.8154e+07	-0.0138089	0.0561562	2.07944	0	0	0.00505419	0	0	22.6459	0.522906	0.0302665	0.782097	1.27861	0.0553634	0.383192	0.405413	0.297335	3.2581	2.07944	0.375	0	7.97178	0
507	2019	G55	1993	0.130412	0.001591	9.05245e+06	-0.0127175	0.0800352	2.94444	0	0	0.00215944	0	0	22.948	0.38872	0.0307103	0.994832	1.0052	0.033013	0.318891	0.270311	0.403487	3.29584	2.07944	0.375	0	7.79152	0.0945199
507	2020	G55	1993	0.159308	6.64517	1.48099e+07	-0.0339019	0.0450036	3.3673	0	0	0.00517557	0	0	23.325	0.56503	0.0252893	1.04058	0.961003	0.0228679	0.365717	0.0642708	0.405797	3.33221	2.07944	0.375	0	7.96659	0.24582
507	2021	G55	1993	0.149721	37.9577	1.3457e+07	-0.0635436	0.0298011	3.4012	0	0	0.00498115	0.693147	1	23.5989	0.583037	0.0336811	1.07994	0.925981	0.0391539	0.313888	0.805034	0.390729	3.3673	2.19722	0.4444	0	8.63195	0.094798
507	2022	G55	1993	0.185586	36.9823	1.84614e+07	-0.0455136	0.0345187	2.89037	0	0	0.00521932	0.693147	1	23.7635	0.562207	0.0241175	1.23067	0.812568	0.0622515	0.341739	-0.177249	0.382858	3.4012	2.07944	0.5	1	8.61867	0.0350558
509	2014	C29	1993	0		-456702	0.22694	0.0277759	0	0	0	0.0928278	0	0	20.2558	0.980329	-0.080831	0.197344	5.06728	-0.09128	0.203608	-0.167142	0.355451	3.09104	2.19722	0.3333	0	6.286	0.0277759
509	2015	C29	1993	0.170503	0.44	7.0468e+07	0.156217	-0.0179342	0	0	0	0.124529	0	0	20.1573	0.941536	0.0332359	0.09872	10.1297	-0.0163501	0.208289	-0.219526	0.332255	3.13549	2.19722	0.3333	0	5.9108	0.00281293
509	2016	C29	1993	0		478900	0.065589	0.00125561	1.09861	0	0	0.132338	0	0	19.6489	0.934028	-0.164535	0.064367	15.536	-0.203198	0.0593062	-0.554193	0.329494	3.17805	2.19722	0.3333	0	4.2485	0.00125561
509	2017	C29	1993	0	31.41		0.00685841	0.000116294	0			0.154146	0	0	19.535	0.888114	0.0382948			-0.156904	0.0395018	27.4251	0.344673	3.21888	1.60944	0.4	0	4.2485	0
509	2018	C29	1993	0			-0.235893	0.00383385	0	0	0	0.154795	0	0	19.148	0.926764	-0.198947	0.085493	11.6968	-0.444414	0.0507918	-0.460436	0.327291	3.2581	1.60944	0.4	0	4.15888	0
509	2019	C29	1993	0	24.52	146267	-0.0313231	#N/A	0	0	0	0.407277	0	0	18.8709	1.61844	-0.678728	0.070185	14.248	-0.040553	0.0929173	-0.942005	0.316428	3.29584	1.94591	0.4286	0	4.12713	#N/A
509	2022	Q83	1993	0.123839		4.28395e+06	-0.0226364	0	1.38629	0	0	0.281382	0	0	20.2325	0.639894	0.0111168	0.136958	7.30149	0.0288695	0.143108	1.99993	0.465405	3.4012	2.19722	0.3333	0	5.92693	0
510	2009	C26	1993	0.398724	8.68	2.10576e+07	0.172191	0.01602	1.60944	0	0	0.0298556	0	0	21.7554	0.589261	0.0027264	0.377561	2.64858	0.120233	0.516902	0.131714	0.151658	2.83321	2.19722	0.3333	0	8.0265	0.0167418
510	2010	C26	1993		0.291059	1.30777e+07	0.0509452	0.0252545	2.30259	0	0	0.0297646	0	0	21.6068	0.513404	0.0318187	0.376505	2.65601	0.173819	0.4924	0.183282	0.135073	2.89037	2.19722	0.3333	0	8.01994	0.0255022
510	2011	C26	1993		10.74	1.43394e+07	0.0322884	0.0783079	2.56495	0	0	0.0416234	0	0	21.5794	0.524906	-0.0485498	0.547504	1.82647	-0.0025157	0.589825	-0.0427046	0.129489	2.94444	2.19722	0.3333	0	8.1197	0.0786484
510	2012	C26	1993		0.32	7.11538e+06	0.0763823	0.0292621	1.38629	0	0	0.0415549	0	0	21.5567	0.509003	0.0018572	0.491725	2.03366	0.0394447	0.595248	-0.160209	0.129489	2.99573	2.19722	0.3333	0	8.11373	0.0813746
510	2013	C26	1993	0.187091	1.37592	1.31123e+07	0.0896047	0.0316938	1.79176	0	0	0.0526192	0	0	21.3342	0.48871	-0.0922694	0.444213	2.25117	0.0658564	0.681309	-0.0769226	0.130802	3.04452	2.19722	0.3333	0	8.03754	0.0317422
510	2014	C26	1993	0.384615	4.2157	1.58475e+07	0.139942	0.0232049	1.09861	0	0	0.0554678	0	0	21.3132	0.559173	-0.0802316	0.414977	2.40977	0.0697369	0.626613	0.0232599	0.120953	3.09104	2.07944	0.375	0	8.04431	0.0272376
510	2016	C26	1993	0.10929	5.60394	7.34758e+06	0.119338	0.0499318	2.63906	0	0	0.0776833	0	0	21.0022	0.35885	0.0379305	0.177917	5.62059	0.196997	0.715003	-0.0530434	0.221571	3.17805	2.19722	0.3333	1	7.85903	0
510	2017	C26	1993	0		6.68087e+06	0.00577404	0.0563927	2.89037	0	0	0.0671485	0	0	21.1292	0.416092	0.0299652	0.269548	3.70991	0.0301348	0.601691	0.12645	0.30697	3.21888	2.19722	0.3333	1	7.83874	0.0606704
510	2018	C26	1993	0	1.28076	6.31885e+06	0.0782346	0.0434991	2.94444	0	0	0.0218637	1.09861	1	21.1183	0.35626	0.0689162	0.533605	1.87404	0.140468	0.577408	0.197461	0.299914	3.2581	2.19722	0.3333	1	7.82204	0
510	2019	C26	1993	0.12945	10.0612	1.11861e+07	0.0911287	0.0673757	1.79176	0	0	0.021829	1.09861	1	21.1998	0.347894	0.0418293	0.546109	1.83113	0.0425842	0.500162	0.120651	0.287112	3.29584	2.07944	0.375	0	7.81803	0
510	2020	C26	1993	0	16.9401	8.93642e+06	0.118986	0.0724236	3.49651	0	0	0.0148827	1.38629	1	21.3201	0.39717	0.04402	0.535057	1.86896	0.107514	0.513635	-0.0483394	0.257112	3.33221	2.07944	0.375	0	7.7977	0.0866805
510	2021	C26	1993	0.174564	13.8618	1.08327e+07	0.10124	0.0309611	2.07944	0	0	0.0862692	0.693147	1	21.5009	0.374023	0.152033	0.512654	1.95063	0.165667	0.453092	0.349411	0.234342	3.3673	2.19722	0.3333	0	7.78156	0
510	2022	C26	1993	0.242522	8.06	7.3945e+06	0.0729074	0.0378173	1.94591	1	0	0.0932069	1.09861	1	21.5551	0.364708	0.005925	0.53899	1.85532	-0.0084491	0.446507	0.0203889	0.238772	3.4012	2.19722	0.3333	0	7.78531	0
513	2009	C27	1993	0.157233	26.0323	5881749	-0.206442	0.0447115	2.77259	0	0	0.0949811	0	0	21.8625	0.287711	0.1699	0.316122	3.16333	0.158392	0.262746	0.260952	0.491282	2.83321	2.19722	0.3333	1	8.45169	0.0473382
513	2010	C27	1993	0.0486145	51.0557	1.32086e+07	-0.151237	0.105387	3.49651	0	0	0.0786494	0	0	22.0213	0.279313	0.133353	0.317718	3.14745	0.172938	0.219537	0.0504159	0.509913	2.89037	2.19722	0.3333	1	8.44269	0.107847
513	2011	C27	1993	0.162668	3.6487	3.20466e+07	-0.152084	0.095078	3.21888	0	0	0.0440195	0	0	22.2499	0.345714	0.0938422	0.687566	1.4544	0.15386	0.23693	0.159971	0.510401	2.94444	2.19722	0.3333	1	8.57697	0.0952566
513	2012	C27	1993	0.10543	47.5476	4.20645e+07	-0.081711	0.165539	3.4012	0	0	0.026387	0	0	22.452	0.435524	0.0928473	0.50168	1.9933	0.10543	0.200095	0.246801	0.537225	2.99573	2.19722	0.3333	1	8.6282	0.165613
513	2013	C27	1993	0.263952	7.32645	3.88427e+07	-0.0995579	0.163269	3.3322	0	0	0.00252279	0	0	22.6052	0.451033	0.0859011	0.547528	1.82639	0.0670098	0.301083	0.171206	0.535941	3.04452	2.3979	0.4545	0	8.52873	0.163302
513	2014	C27	1993	0.13816	69.8497	6.68275e+07	-0.0735023	0.100927	3.63759	0	0	0.00515016	0	0	22.7115	0.440964	0.0798382	0.535623	1.86698	0.0982381	0.403085	0.200394	0.701199	3.09104	2.3979	0.4545	0	8.62047	0.101358
513	2015	C27	1993	0.123648	69.7414	1.2768e+08	-0.0891879	0.0643795	3.55535	0	0	0.00540682	0	0	22.8123	0.404534	0.0857682	0.435611	2.29563	0.11486	0.411482	0.194127	0.67446	3.13549	2.3979	0.4545	0	8.68491	0.0653375
513	2016	C27	1993		37.3946	1.28101e+08	-0.102086	0.045115	3.89182	0	0	0.00538691	0	0	23.0774	0.325153	0.0892056	0.510598	1.95849	0.121491	0.317304	0.155767	0.654606	3.17805	2.3979	0.4545	0	8.74783	0
513	2017	C27	1993		37.8791	1.61722e+08	-0.085296	0.0276957	4.20469	0	0	0.151498	0	0	23.4894	0.293382	0.33963	0.497489	2.01009	0.0827706	0.208911	0.114901	0.640391	3.21888	2.30259	0.5	0	8.84837	0
513	2018	C27	1993		36.1492	2.57705e+08	-0.0703047	0.029817	4.31749	0	0	0.157062	0	0	23.5819	0.326166	0.0708992	0.812026	1.23149	0.0726958	0.184522	0.0386459	0.632936	3.2581	2.30259	0.5	0	8.9452	0
513	2019	C27	1993	0.231693	38.8452	1.5496e+08	-0.0750162	0.0227178	4.57471	0	0	0.15689	0	0	23.6123	0.317149	0.0825428	0.594761	1.68135	0.0983043	0.175791	0.0591424	0.651698	3.29584	2.30259	0.5	0	9.10709	0
513	2020	C27	1993	0.159431	38.9317	2.15501e+08	-0.0684515	0.0357057	4.76217	0	0	0.020035	0	0	23.7481	0.337565	0.110525	0.566189	1.76619	0.104938	0.160415	0.121018	0.63746	3.33221	2.3979	0.4545	0	9.03205	0
513	2021	C27	1993	0.16553	37.6986	2.06479e+08	-0.0785678	0.0631356	4.80402	0	0	0.0132567	0	0	23.8311	0.360313	0.0908742	0.597199	1.67448	0.085032	0.164033	0.14671	0.645258	3.3673	2.3979	0.4545	0	9.05719	0
513	2022	C27	1993	0.138593	40.9	1.80855e+08	-0.0956838	0.0418913	4.49981	0	0	0.0141634	0	0	23.9367	0.399302	0.0827974	0.713062	1.4024	0.11151	0.159567	0.0468934	0.636069	3.4012	2.3979	0.4545	0	9.10554	0
514	2009	K70	1993	0.0631512	0.069408		-0.0141329	-0.0479156	0	0	0	0.00748746	0	0	21.9734	0.364112	0.0467803	0.604571	1.65407	-0.0517195	0.277136	0.0984487	0.681392	2.83321	1.94591	0.5714	0	4.39445	0.000538808
514	2010	K70	1993	0.108519	0.293687		0.0582314	0.00198316	0	0	0	0.00370372	0	0	22.2505	0.467012	0.0404919	0.565764	1.76752	-0.0305642	0.201994	0.7225	0.675942	2.89037	1.94591	0.5714	0	6.42162	0.00199705
514	2011	K70	1993	0.166945	64	3.11707e+07	-0.0208719	0.00478426	1.38629	1	0	0.00474848	0.693147	1	22.3822	0.456428	0.0455574	0.933717	1.07099	-0.13331	0.169843	0.151264	0.67813	2.94444	1.94591	0.5714	0	6.53959	0.00479773
514	2012	K70	1993	0.220386	0.23462	15706900	0.0836172	0.00300322	0	1	0	0.0265915	0.693147	1	22.6352	0.551443	0.0049201	0.89606	1.116	-0.0775968	0.181456	-0.324503	0.672434	2.99573	1.94591	0.5714	0	7.20341	0.00300322
514	2013	K70	1993	0.248859	0.0265	14732200	0.177375	0.000192271	0	1	0	0.0263673	0.693147	1	22.759	0.589755	0.0126669	0.937344	1.06684	0.0286398	0.208279	0.51859	0.645666	3.04452	1.94591	0.5714	0	7.12125	0.000276348
514	2014	K70	1993	0.293542	0.076419	1780300	0.0604307	0.000236453	0			0.00707565	0	0	22.776	0.565628	0.0139552			-0.0261992	0.200769	1.10787	0.642809	3.09104	1.94591	0.5714	0	7.16162	0.000242465
514	2015	K70	1993	0.324224	1.76564	1.66181e+06	0.107313	0.00022945	0	0	1	0.0146628	0	0	22.7191	0.547649	-0.01329	0.535471	1.86752	0.0063412	0.210643	-0.406762	0.65017	3.13549	1.60944	0.4	0	7.14124	0.000229514
514	2016	K70	1993	0.146735		2067341	0.0454871	9.43897e-05	0	0	0	0.0146064	0	0	22.6076	0.489082	0.011101	0.503429	1.98638	0.0330084	0.114431	-0.409003	0.652566	3.17805	1.94591	0.5714	0	7.05876	0.000251531
514	2017	K70	1993	0.190114	0.55306	1530244	0.0702049	0.000122474	0	0	0	0.0158475	0	0	22.5649	0.451933	0.0152827	0.786988	1.27067	0.0955586	0.114919	0.524779	0.641073	3.21888	1.94591	0.5714	0	6.55251	0
514	2018	K70	1993	0.482859	0.160036	15096370	0.121724	0	0	0	0	0.00714008	0	0	22.6059	0.472779	0.0067559	1.06215	0.941484	0.080573	0.106195	-0.481157	0.654282	3.2581	1.94591	0.5714	0	6.60665	0
514	2019	K70	1993	0.11409	0.46	1.02801e+07	0.0854461	0.000345316	0	0	0	0.0241929	0	0	22.5953	0.425527	0.0415751	0.964523	1.03678	0.0249626	0.103361	0.602988	0.646346	3.29584	1.94591	0.5714	0	6.64118	0
514	2020	K70	1993	0.198118	0.665464	8.87498e+06	0.0468269	0.000516598	0	0	0	0.0242759	0	0	22.757	0.498147	0.0191153	1.09099	0.916595	-0.185191	0.0845286	-0.279162	0.646058	3.33221	1.94591	0.5714	0	6.7093	0
514	2021	K70	1993	0.153374	63.6908	6.66434e+06	0.0494474	0.000436326	0	0	0	0.0173899	0	0	22.85	0.521048	0.0252415	1.08765	0.91941	0.0549563	0.0737274	0.901973	0.646458	3.3673	1.79176	0.6667	0	6.72263	0
514	2022	K70	1993	0.044287	0.30005	3.46076e+06	0.0821838	0	0	0	0	0.00466629	0	0	22.7207	0.4359	0.0198889	1.0787	0.927045	0.180707	0.0801384	-0.245436	0.64395	3.4012	1.94591	0.5714	0	6.70564	0
516	2009	F52	1993	0.11396	4.36		0.193207	0.176811	0	0	0	0.021871	0	0	21.6111	0.611367	0.0379578	0.587056	1.70341	0.115671	0.444609	0.133854	0.351957	2.83321	2.19722	0.3333	0	7.42476	0.176813
516	2010	F52	1993	0.166945	3.79		0.245999	0.0275797	0	0	0	0.0154629	0	0	21.719	0.605198	0.0592766	0.546544	1.82968	0.105635	0.363521	0.0908009	0.349047	2.89037	2.19722	0.3333	0	7.52132	0.0451299
516	2011	F52	1993	0.134662	34.3824	20000	0.271847	0.0392378	0	0	0	0.0151087	0	0	21.8691	0.644467	0.0434908	0.567361	1.76255	0.148882	0.546945	0.338022	0.358304	2.94444	2.19722	0.3333	0	8.15335	0.143002
516	2012	F52	1993	0.119439	31.6182	324010	0.275811	0.0398926	0	0	0	0.0161271	0	0	22.0135	0.671566	0.0327074	0.657476	1.52097	0.133511	0.456139	0.0072566	0.332745	2.99573	2.3979	0.3636	0	8.15421	0.0401216
516	2013	F52	1993	0.0538213	5.04119	1.82756e+06	0.259012	0.0565373	0	0	0	0.00829231	0	0	22.0074	0.644833	0.0335464	0.554934	1.80202	0.0907799	0.436778	0.0479129	0.328033	3.04452	2.3979	0.3636	0	8.15651	0.0566926
516	2014	F52	1993	0.11458	0.451239	2.01599e+06	0.218792	0.0297679	0	0	0	0.0464396	0	0	21.9798	0.545332	0.0983204	0.333418	2.99924	0.0870625	0.42907	0.0890921	0.34116	3.09104	2.3979	0.3636	0	8.1665	0.0299404
516	2015	F52	1993	0.123274	4.07872	2.40967e+06	0.130273	0.101808	1.09861	1	0	0.0426277	0.693147	1	22.3935	0.373586	0.0546064	0.299381	3.34023	0.0516106	0.282659	0.0043834	0.300877	3.13549	2.3979	0.3636	0	8.18284	0.107588
516	2016	F52	1993	0.236016	0.125619	1.73562e+06	0.133014	0.0426702	1.60944	1	0	0.0413485	0.693147	1	22.438	0.370194	0.0370413	0.319163	3.1332	0.079072	0.268175	0.0077717	0.294094	3.17805	2.3979	0.3636	0	8.18368	0
516	2017	F52	1993	0.193257	0.00164	1.72626e+06	0.153242	0.160906	0.693147	1	0	0.00747775	0.693147	1	22.4867	0.377534	0.0345597	0.497524	2.00995	0.0662419	0.242847	0.0327726	0.295433	3.21888	2.3979	0.3636	0	8.22255	0
516	2018	Q83	1993	0.109971	29.0009	965633	0.0784505	0.291315	0.693147	0	1	0.213977	0	0	22.712	0.209426	0.341469	0.652238	1.53318	-0.105677	0.0859173	-0.497636	0.29797	3.2581	2.19722	0.3333	0	7.94697	0
516	2019	Q83	1993	0.155461	29.9123	1.18638e+06	0.123132	0.285527	3.2581	0	1	0.242526	0	0	23.029	0.501938	-0.0475905	0.691932	1.44523	-0.0034218	0.452186	-0.514083	0.307072	3.29584	2.19722	0.3333	0	8.73633	0
516	2020	Q83	1993	0.0749204	2.24415	4.06961e+07	0.146564	0.133372	4.47734	0	0	0.252588	1.09861	1	23.2185	0.584864	0.0031448	0.38557	2.59356	0.0034088	0.513761	0.621658	0.307072	3.33221	2.19722	0.3333	0	8.81537	0
516	2021	Q83	1993	0.0840034	2.886	8.38201e+06	0.12938	0.13686	5.03044	1	0	0.0349018	1.38629	1	23.3126	0.599747	-0.0664297	0.447426	2.23501	0.034259	0.571454	0.817768	0.394209	3.3673	2.19722	0.3333	0	9.00159	0
516	2022	Q83	1993	0.075339	5.08157	9.03516e+06	0.118378	0.0818757	4.35671	1	0	0.0458837	1.38629	1	23.3083	0.679528	-0.0899276	0.402335	2.48549	0.0347807	0.42859	-0.0719467	0.400331	3.4012	2.19722	0.3333	0	8.95545	0
517	2010	K70	1993	0.202122	0.305		0.0179422	0.000812959	0	0	0	0.18314	0	0	22.6946	0.734616	0.0404358	0.909815	1.09912	-0.277823	0.0011373	-0.37238	0.855164	2.89037	2.19722	0.3333	0	6.16331	0.000812959
517	2011	K70	1993	0	0.139	6008900	0.274681	-0.0164765	0	0	0	0.188214	0	0	23.0579	0.776253	0.0462402	0.957893	1.04396	-0.0513807	0.0009384	0.30199	0.857329	2.94444	2.19722	0.3333	1	6.32615	0.000661796
517	2012	K70	1993	0.152362	0.355	142101	0.548803	0.000202153	0	0	0	0.00193214	1.09861	1	23.0962	0.73887	0.040302	0.933105	1.07169	0.268394	0.0009686	0.263393	0.855935	2.99573	2.19722	0.3333	1	6.26149	0.00211787
517	2013	K70	1993	0.0571429	0.180109	2.83617e+06	0.481591	0.000933987	0	0	0	0.0137791	1.09861	1	22.8305	0.604261	0.0478418	0.953047	1.04927	0.1685	0.0010851	1.25765	0.855628	3.04452	2.19722	0.3333	1	6.54822	0.000933987
517	2014	K70	1993	0.0906618	0.156198	2376000	0.184178	0.000585102	0	0	0	0.0127319	1.09861	1	22.5155	0.387116	0.0434709	0.867707	1.15246	-0.106587	0.0012005	-0.254577	0.859672	3.09104	2.19722	0.3333	0	6.74406	0.000585102
517	2015	K70	1993	0.216763	0.001759	2256610	0.247229	0.000100251	0	0	0	0.0304403	0.693147	1	22.7945	0.543365	0.0148182	0.316233	3.16223	0.0832303	0.0007029	-0.675024	0.830643	3.13549	2.19722	0.3333	0	6.81454	0.000199461
517	2016	K70	1993	0.121803	0.286877	2.78242e+06	0.3924	0.000320793	0	0	0	0.0258877	0.693147	1	23.1308	0.668969	0.0156433	0.471249	2.12202	0.016345	0.0004552	0.536415	0.829989	3.17805	2.19722	0.3333	0	6.84162	0
517	2017	K70	1993	0.097704	53.6036	4.15294e+06	0.318699	0.000400458	0	0	0	0.0197645	0.693147	1	23.3031	0.678841	0.0445682	0.679632	1.47138	-0.0198387	0.0005021	1.46823	0.83061	3.21888	2.07944	0.375	0	7.07496	0.0124138
517	2018	K70	1993	0.163755	0.219351	1.50039e+07	0.472636	0.000813744	0	0	0	0.0165852	0	0	23.9144	0.803889	0.029226	0.907926	1.10141	-0.111687	0.0004191	-0.0695195	0.829989	3.2581	2.07944	0.375	0	7.26683	0
517	2019	K70	1993	0.0567859	53.78	1.08717e+07	0.520287	0.000205963	0	0	0	0.0132867	0	0	24.4125	0.831331	0.0545924	0.961928	1.03958	0.0116911	0.0006041	0.679175	0.832596	3.29584	2.07944	0.375	0	7.37463	0.00153672
517	2020	K70	1993	0	53.7929	4.90933e+07	0.0595628	0.000224301	2.48491	0	0	0.0129116	0	0	24.9394	0.844588	0.0329879	1.01511	0.985115	-0.158309	0.000333	0.677686	0.833845	3.33221	2.19722	0.3333	0	6.88449	0
517	2021	K70	1993	0.0897666	54.4245	1.4265e+07	0.0460141	9.51653e-05	1.79176	0	0	0.0169017	0	0	25.1471	0.822551	0.0153376	1.07012	0.934478	-0.0048379	0.0002599	0.626571	0.830296	3.3673	2.19722	0.3333	0	7.05186	0
517	2022	K70	1993	0.0357782	2.74172	6.13426e+07	0.0469237	7.96943e-05	2.70805	0	0	0.00891022	0	0	25.0183	0.852899	0.0104783	1.01512	0.985108	0.142861	0.0003782	-0.221336	0.818283	3.4012	2.19722	0.3333	0	6.48616	0
518	2009	C27	1993	0.121212			-0.148182	0.00785364	0			0	0	0	20.4392	0.0535642	0.0305363	0.194984	5.12862	0.0757257	0.354168	0.0817644	0.176406	2.83321	1.79176	0.3333	1	6.02345	0.0193521
518	2010	C27	1993	0.062383	3.92	13284000	-0.118596	-0.0126846	1.94591	0	0	0.116381	0	0	20.6846	0.0855663	0.010844	0.131984	7.57668	0.227039	0.261255	0.0736223	0.101959	2.89037	1.79176	0.3333	1	5.97126	0.0563009
518	2011	C27	1993	0.151286	0.002652	396000	-0.13562	0.0395087	1.38629	0	0	0.108882	0	0	20.6927	0.055853	0.002538	0.240173	4.16367	0.0206901	0.231672	0.171684	0.094983	2.94444	1.79176	0.3333	1	5.95064	0.120072
518	2012	C27	1993	0	0.330562	1714600	-0.167971	0.0641807	4.54329	0	0	0.00955651	0	0	20.6321	0.0904971	0.0153818	0.224458	4.45519	0.0597725	0.244936	0.0750586	0.099088	2.99573	1.60944	0.4	1	6.15486	0.0643317
518	2013	C27	1993	0	7.14558	415500	-0.161686	0.0159001	4.46591	0	0	0.0746877	0	0	20.528	0.111607	-0.114628	0.235745	4.24186	-0.0231164	0.254815	-0.20468	0.095798	3.04452	1.79176	0.3333	1	6.04973	0.0173328
518	2014	C27	1993	0.260078	7.05209	137200	-0.120604	0.134935	1.09861	0	0	0.0737535	0	0	20.5225	0.117947	-0.0111982	0.142308	7.02699	0.024557	0.30759	0.155623	0.132684	3.09104	1.60944	0.4	1	5.96358	0.13499
518	2015	C27	1993	0.0685871	10.1556	2022000	-0.0631356	0.0267281	1.09861	0	0	0.0663031	0.693147	1	20.5424	0.270619	-0.136636	0.110745	9.02972	-0.163102	0.313881	-0.0140401	0.209133	3.13549	1.79176	0.3333	1	6.06379	0.0370049
518	2016	C27	1993	0.265018	8.27986	2500	0.185248	0.00505321	1.60944	0	0	0.0699682	0.693147	1	20.7405	0.399331	0.0060572	0.106546	9.38564	0.0113822	0.234741	0.376169	0.280346	3.17805	1.60944	0.4	1	6.02345	0.0230105
518	2017	C27	1993	0	10.0179	1.91686e+06	-0.0594641	0.023461	1.09861	0	0	0.0748223	0.693147	1	20.6524	0.274877	0.0109291	0.127653	7.83373	-0.0115774	0.0787612	0.0572581	0.384774	3.21888	1.79176	0.5	1	5.63479	0.0227508
518	2018	C27	1993	0		1.52842e+06	-0.0133295	0.0065084	0	0	0	0.0278629	0	0	20.6462	0.305737	-0.0319964	0.240782	4.15313	0.0243735	0.0899176	0.142924	0.384774	3.2581	1.79176	0.5	1	5.74939	0
518	2019	C27	1993	0.0474383	11.52	6.08547e+06	-0.0415093	0.0163528	0	0	0	0.0334546	0	0	20.6353	0.278996	0.019	0.229373	4.35971	0.0640214	0.0883683	0.0565445	0.350134	3.29584	1.79176	0.5	1	5.80212	0.0164096
518	2020	C27	1993	0		3.56532e+06	-0.0885669	0.00843024	1.60944	0	0	0.0410218	0	0	20.5293	0.168336	0.0317976	0.152259	6.56774	0.121686	0.0871327	0.209442	0.349482	3.33221	1.79176	0.5	1	5.66296	0.00974954
518	2021	C27	1993	0.141193		2.99231e+06	-0.0687868	0.00894568	1.09861	0	0	0.0480767	0	0	20.4993	0.190834	-0.047161	0.205491	4.86639	0.0001947	0.0721615	-0.305575	0.378718	3.3673	1.79176	0.5	1	5.53733	0
518	2022	C27	1993	0.064433	10.3	463314	-0.0614275	0.0106026	1.60944	0	0	0.0610933	0	0	20.4196	0.195891	-0.0693136	0.216558	4.6177	0.0065925	0.069793	-0.23026	0.404065	3.4012	1.79176	0.5	1	5.52146	0.0106026
519	2009	C34	1993		1.03579	3.1566e+06	-0.189988	0.0105245	1.09861	0	0	0.054094	0	0	20.0578	0.316073	0.0060634	0.178001	5.61796	-0.0407378	0.303696	-0.0106888	0.370026	2.83321	1.94591	0.4286	0	7.36328	0.010549
519	2010	C34	1993	0.0350018		1.98038e+06	-0.143114	0.0060902	2.07944	0	0	0.0475425	0	0	19.9901	0.245625	0.0228339	0.178399	5.60543	-0.0305658	0.317957	0.196263	0.350985	2.89037	1.94591	0.4286	0	7.30787	0.00629447
519	2011	C34	1993	0.0344471	1.80341	1.47345e+06	-0.198507	0.00854463	1.60944	0	0	0.0261421	0	0	19.9727	0.256212	-0.0236883	0.363182	2.75344	-0.039842	0.284809	0.0007165	0.345642	2.94444	1.94591	0.4286	0	7.30115	0.00872417
519	2012	C34	1993	0.258684	1.33	749348	-0.191318	0.00615957	1.38629	0	0	0.0265917	0	0	19.9772	0.252177	0.0073893	0.198843	5.02908	0.0108831	0.275429	-0.132289	0.345642	2.99573	1.94591	0.4286	0	7.27932	0.0189067
519	2013	C30	1993	0.0840336	7.72036	3.39871e+06	-0.0449921	0.114245	3.17805	0	0	0.061726	0	0	22.3163	0.266653	0.140764	0.771239	1.29662	-0.0252813	0.302945	5.88731	0.558611	3.04452	2.19722	0.3333	0	8.41494	0.115995
519	2014	C30	1993	0.0308356	55.3908	9.41413e+06	-0.091441	0.0201726	3.3322	0	0	0.0487921	0	0	22.3142	0.187715	0.0805438	0.654587	1.52768	-0.0404727	0.331902	-0.0214181	0.536728	3.09104	2.19722	0.3333	0	8.43815	0.0204544
519	2015	C30	1993	0.155039	2.76677	2.82642e+07	-0.0770121	0.0250976	3.71357	0	0	0.0240454	0	0	22.3634	0.192024	0.0448653	0.465086	2.15014	-0.027406	0.349322	-0.248665	0.533341	3.13549	2.19722	0.3333	0	8.41627	0.025237
519	2016	C30	1993	0.239578	50.9284	2.76432e+07	-0.0366091	0.0537619	4.12713	0	0	0.039845	0	0	23.0516	0.282296	0.0201506	0.693707	1.44153	0.0153208	0.247496	1.48504	0.496012	3.17805	2.19722	0.3333	0	9.2557	0
519	2017	C35	1993	0.123487	0.946826	2.02671e+07	-0.0963075	0.0209159	4.43082	0	0	0.0216075	0	0	22.9983	0.226262	0.0120319	0.788146	1.2688	0.0551965	0.250214	0.256374	0.499737	3.21888	2.07944	0.375	0	9.08682	0
519	2018	C35	1993	0.0806582	41.672	2.22804e+07	0.0170881	0.036746	4.33073	0	0	0.0138917	0	0	23.0672	0.245685	0.0345055	0.953702	1.04855	0.143806	0.213153	0.0373212	0.499737	3.2581	2.19722	0.3333	0	8.99764	0
519	2019	C35	1993	0	1.21692	2.87956e+07	0.100318	0.0331057	4.7185	0	0	0.0124934	0	0	23.1222	0.256386	0.0238147	0.871546	1.14739	0.0828303	0.200391	0.0742981	0.466471	3.29584	2.19722	0.3333	0	9.02906	0
519	2020	C35	1993		0.921265	7.36961e+07	0.140619	0.0307318	5.01728	0	0	0.00641624	0	0	23.222	0.29993	0.0236915	0.69135	1.44645	0.148218	0.205953	0.21448	0.463115	3.33221	2.07944	0.375	0	9.04735	0
519	2021	C35	1993	0.177431	7.33143	3.54398e+07	0.107089	0.0406976	5.0876	0	0	0.00785902	0	0	23.3645	0.357772	0.0370521	0.332973	3.00324	0.112138	0.198792	0.162563	0.409568	3.3673	2.19722	0.4444	0	9.05777	0
519	2022	C35	1993	0.0944287	18.1187	1.43353e+07	0.120376	0.0313093	4.77068	0	0	0.0169027	0	0	23.4315	0.350022	0.0564217	0.460391	2.17207	0.0254867	0.199888	-0.106482	0.417942	3.4012	2.19722	0.4444	0	9.049	0
520	2009	C25	1993	0.329866		10493395	-0.0783594	0.12054	0	0	0	0.0820269	0	0	22.5689	0.821311	-0.0673688	0.703786	1.42089	-0.021981	0.42544	-0.35728	0.295848	2.83321	2.19722	0.3333	0	9.27903	0.124078
520	2010	G55	1993	0.3771	27.4727	1.27542e+07	-0.0709988	0.191945	0	1	0	0.0424827	1.60944	1	22.7744	0.853835	0.0016981	0.777018	1.28697	-0.0220593	0.464062	0.321373	0.294958	2.89037	2.19722	0.3333	0	9.24927	0.215903
520	2011	G55	1993		26.7639	2.573e+07	0.0744487	0.0815872	0	1	0	0.0515238	1.60944	1	22.9007	0.973778	-0.106349	0.818344	1.22198	0.0064218	0.591275	0.126354	0.293517	2.94444	2.19722	0.3333	0	9.17337	0.105406
520	2012	G55	1993	0.220556	26.72	1.26562e+08	-0.0158887	#N/A	0	1	0	0.187385	1.60944	1	22.3807	1.10886	-0.269433	0.662919	1.50848	0.0071235	0.734131	-0.176619	0.286443	2.99573	2.19722	0.3333	0	8.18396	#N/A
520	2015	G55	1993	0	23.5107	5.6609e+07	-0.274671	-0.010736	0	0	0	0.210729	0	0	20.0564	0.501002	0.239659	0.040824	24.4953	0.0418543	0.22497	-0.215797	0.247626	3.13549	1.94591	0.4286	0	6.33683	0.00291408
520	2016	G55	1993	0.245549	0.014643	2.39264e+06	-0.333953	-0.0288202	0	0	0	0.204528	0	0	20.0842	0.496333	0.0186652	0.063916	15.6455	-0.0180355	0.173848	-0.0751811	0.246466	3.17805	1.94591	0.4286	0	6.24611	0
520	2017	G55	1993	0.15586	0.001581	1.62035e+07	-0.282034	-0.0245607	0	0	0	0.110652	0	0	20.0712	0.391237	0.0969165	0.121935	8.20112	0.104812	0.116776	0.16898	0.256263	3.21888	1.94591	0.4286	0	6.13123	0
520	2018	G55	1993	0.273544	1.76	3.20527e+06	-0.0405449	0.297716	0	0	0	0.0525132	0	0	20.26	0.399409	0.106446	0.198733	5.03189	0.296632	0.528506	0.0097398	0.256138	3.2581	1.94591	0.4286	0	5.85793	0
520	2019	G55	1993	0.205592	0.872321	2.02769e+06	-0.0351313	0.0856205	0	0	0	0.0355774	0	0	20.2493	0.343084	0.0513586	0.138813	7.20394	0.0838866	0.566498	-0.0572343	0.366729	3.29584	1.79176	0.5	0	5.68017	0
520	2020	G55	1993	0.252016	41.57	1.0094e+06	-0.0501759	0.148527	0	0	0	0.0510257	0	0	20.2669	0.33569	0.0167648	0.173402	5.76693	0.043747	0.660936	-0.0975844	0.405443	3.33221	1.79176	0.5	0	5.6058	0
520	2021	G55	1993	0.14377	21.98	649766	-0.118515	0.182607	0	0	0	0.0665168	0	0	20.507	0.356578	0.133672	0.214315	4.66602	0.112507	0.628097	0.307343	0.382434	3.3673	1.94591	0.4286	0	4.77912	0
520	2022	G55	1993	0.17316	34.2394	3.74855e+06	-0.0722505	0.0003717	0	0	0	0.065399	0	0	20.4656	0.283571	0.0459028	0.219653	4.55264	0.116578	0.62474	0.114647	0.365161	3.4012	1.94591	0.4286	0	4.72739	0
521	2009	C38	1993	0	0.224374	5.55578e+07	0.200641	-0.0479156	3.52636	0	0	0.0383841	0	0	22.2892	0.718073	0.073662	0.690582	1.44805	-0.0015437	0.16768	0.45855	0.335975	2.83321	2.19722	0.3333	0	8.12977	0.0589077
521	2010	C38	1993	0.0982318	9.96525	2.66741e+07	0.212205	0.027024	4.15888	0	0	0.0335909	0	0	22.6856	0.614091	0.0548589	0.770914	1.29716	0.0525659	0.121587	0.300892	0.38556	2.89037	2.19722	0.3333	0	8.2417	0.0989808
521	2011	C38	1993	0.0852951	15.1969	2.75629e+07	0.152809	0.019478	4.58497	0	0	0.0303622	0	0	22.7518	0.624569	0.0120984	1.04092	0.96069	-0.0546104	0.123105	0.0944352	0.384465	2.94444	2.19722	0.4444	0	8.30598	0.0310784
521	2012	C38	1993	0.0225225	2.16559	3.00534e+07	0.0822358	0.0201808	5.14749	0	0	0.0192515	0	0	22.7884	0.621935	0.0208123	1.03117	0.969775	0.0532027	0.157731	0.0336379	0.370641	2.99573	2.19722	0.4444	0	9.62046	0.021581
521	2013	C38	1993	0.0412996	0.093222	2.91426e+07	0.108482	0.00785784	4.79579	0	0	0.0108334	0	0	22.8659	0.623602	0.0336581	0.965181	1.03608	0.0632459	0.133622	0.132381	0.362236	3.04452	2.19722	0.4444	0	9.49221	0.0103138
521	2014	C38	1993	0.025113	24.16	4.11654e+07	0.117072	0.00521819	5.01064	0	0	0.00468735	0	0	22.9215	0.61834	0.0319895	0.88906	1.12478	0.0183664	0.135838	0.0214324	0.362479	3.09104	2.19722	0.3333	0	9.57165	0.0103944
521	2015	C38	1993	0.175044	5.11826	2.92854e+07	0.149702	0.0096474	5.39363	0	0	0.0194794	0	0	22.9278	0.622796	0.002348	0.843075	1.18613	0.0233248	0.134657	-0.0324185	0.335169	3.13549	2.19722	0.3333	0	9.81411	0.00995258
521	2016	C38	1993	0.199565	3.87195	4.11525e+07	0.214493	0.011731	5.64897	0	0	0.017504	0	0	23.2496	0.586963	0.0204108	0.924345	1.08185	0.0787836	0.0962692	0.202661	0.339769	3.17805	2.19722	0.3333	0	9.85046	0
521	2017	C38	1993	0.0875964	13.09	6.84037e+07	0.204233	0.0416024	6.1181	0	0	0.00944667	0.693147	1	23.4934	0.676899	0.0025357	1.01075	0.989368	-0.034552	0.0901811	0.340929	0.345254	3.21888	2.19722	0.3333	0	9.75144	0
521	2018	C38	1993	0.18251	33.1	9.0402e+07	0.142624	0.0384957	6.72383	0	0	0.00986553	0.693147	1	23.4681	0.66999	0.0022127	1.14837	0.870803	-0.0141732	0.111424	0.0412407	0.338682	3.2581	2.19722	0.3333	0	9.71233	0
521	2019	C38	1993	0.0648088	30.7441	1.03814e+08	0.209836	0.01962	6.9344	0	0	0.00135321	0.693147	1	23.3767	0.640058	0.0029238	1.14074	0.876621	0.090479	0.153537	-0.0535685	0.333964	3.29584	2.19722	0.3333	0	9.54803	0
521	2020	C38	1993	0.111773	31.7858	9.90439e+07	0.359602	0.0256154	7.07581	0	0	0.00530967	0	0	23.5023	0.691859	-0.0052216	0.959105	1.04264	0.0871568	0.148532	-0.0703912	0.336355	3.33221	2.19722	0.3333	0	9.60959	0
521	2021	C38	1993	0.206398	0.014101	1.03024e+08	0.373002	0.0161791	6.89264	0	0	0.00621775	0	0	23.4439	0.671189	0.0055661	1.10384	0.905926	0.0105937	0.151616	0.171881	0.334321	3.3673	2.19722	0.3333	0	9.45837	0
521	2022	C38	1993	0.106402	32.753	8.68469e+07	0.403055	0.0130233	6.48616	0	0	0.0115151	0	0	23.5083	0.658092	0.0176547	1.10457	0.905332	0.0904397	0.137624	0.121015	0.344626	3.4012	2.19722	0.3333	0	9.56955	0
523	2009	C26	1993	0.251826		1.16081e+06	-0.0658653	0.00801345	0.693147	0	0	0.00592739	0	0	20.4469	0.38723	0.0127891	0.59092	1.69228	0.0966568	0.204516	-0.0588752	0.48485	2.83321	1.94591	0.4286	0	6.43775	0
523	2010	C26	1993	0.103391	1.51	2.61149e+06	0.0261024	0	2.3979	0	0	0.00320005	0	0	20.6529	0.489093	0.0169804	0.453274	2.20617	0.0606696	0.154975	0.331772	0.49413	2.89037	1.94591	0.4286	0	6.39359	0
523	2011	C26	1993	0.196051	4.94	4.0216e+06	-0.013016	0.111983	1.79176	0	0	0.00152294	0	0	21.1407	0.345721	0.0149074	0.59708	1.67482	-0.0580638	0.0935303	0.587855	0.576844	2.94444	1.94591	0.4286	0	6.39024	0
523	2012	C26	1993	0.128502	35.22	4.94069e+06	-0.03792	0.10274	2.48491	0	0	0.00153781	0	0	21.3333	0.449016	0.0120424	0.565979	1.76685	-0.0152208	0.0714346	0.575137	0.413165	2.99573	1.94591	0.4286	0	6.65929	0.102746
523	2013	C26	1993	0.0645023	0.000225	7.29898e+06	0.0150625	0.0632817	2.70805	0	0	0.00134302	0	0	21.6379	0.58191	0.0151293	0.449262	2.22587	0.0498206	0.197827	0.268269	0.399146	3.04452	1.94591	0.4286	0	6.6053	0.0632834
523	2014	C26	1993	0.0596421		3.14246e+06	0.0410183	0.0246178	1.60944	0	0	0.000826651	0	0	21.8257	0.642641	0.0145138	0.472931	2.11447	-0.0151407	0.151932	0.323422	0.405108	3.09104	1.94591	0.4286	0	6.55678	0.0246198
523	2015	C26	1993	0.0948407	40.3559	6.3434e+06	-0.0450937	0.00941919	2.3979	0	0	0.00304855	0	0	21.9845	0.68796	0.0090715	0.385892	2.5914	-0.0116355	0.126531	0.399643	0.424469	3.13549	1.94591	0.4286	0	6.61473	0.00942047
523	2016	C26	1993	0.1068	35.5366	1.16836e+07	-0.230485	0.0148184	3.29584	0	0	0.00294341	0	0	22.1513	0.571952	0.0101275	0.540717	1.8494	-0.166748	0.111213	0.300994	0.506922	3.17805	1.94591	0.4286	0	6.69084	0
523	2017	C26	1993	0.0556586		25934895	-0.257203	0.0109231	3.61092	0	0	0.00178653	0.693147	1	22.2945	0.617673	0.0075253	0.710401	1.40766	-0.0331874	0.0909443	0.199196	0.506438	3.21888	1.94591	0.4286	0	6.74288	0
523	2018	C26	1993	0.0803374	16.3856	1.71695e+07	0.318693	0.00192076	3.82864	0	0	0.0265776	0.693147	1	22.5497	0.732223	-0.0333245	0.899368	1.11189	-0.0765856	0.066835	-0.51402	0.4829	3.2581	1.94591	0.4286	0	6.72623	0.00254398
523	2019	C26	1993	0.0330633	31.0402	1.52418e+07	0.157707	0.0276459	3.09104	0	0	0.0223124	1.09861	1	22.6983	0.791522	-0.0164241	0.6962	1.43637	-0.0772671	0.0815079	0.0010741	0.476953	3.29584	1.94591	0.4286	0	6.9613	0.0276484
523	2020	C26	1993	0.0250815		2.03516e+07	0.155809	#N/A	3.95124	0	0	0.329468	0.693147	1	21.9469	1.95656	-0.894354	0.36917	2.70878	-0.556168	0.16556	-0.423046	0.488074	3.33221	1.94591	0.4286	0	7.01481	#N/A
523	2022	C26	1993	0.0252143	28.4748	1.55466e+07	-0.071615	0.0383571	2.77259	0	0	0.281382	0.693147	0	21.5731	0.585034	-0.028355	0.344131	2.90587	-0.134557	0.315911	-0.0376509	0.498732	3.4012	1.79176	0.3333	0	6.66823	0.0396651
524	2009	H61	1993	0	1.83		0.0210848	0.0192715	0	0	0	0.0689384	0	0	20.5106	0.242701	-0.0646817	0.416723	2.39968	0.0065205	0.603151	-0.175238	0.542682	2.83321	2.19722	0.3333	0	7.19818	0
524	2010	H61	1993	0.185071	0.63	1746528	0.0212521	-0.00492301	0	0	0	0.0562753	0	0	20.4182	0.180748	0.0087654	0.254638	3.92714	0.0666416	0.607347	0.213248	0.531504	2.89037	2.07944	0.375	0	7.10085	0
524	2011	H61	1993	0.117786		29040	0.0481921	0.0235757	0	0	0	0.0664744	0	0	20.3897	0.173978	0.0281754	0.405444	2.46643	0.113748	0.588201	0.158814	0.529969	2.94444	2.19722	0.3333	0	7.06561	0
524	2012	H61	1993	0.119332		29040	0.0585544	0.0157811	0	0	0	0.0212495	0	0	20.4234	0.177834	0.0425058	0.400587	2.49634	0.120835	0.537214	0.0589993	0.528028	2.99573	2.19722	0.3333	0	7.05099	0.0169063
524	2013	H61	1993	0.321027	0.179249	29040	0.0460899	0.0175449	0	0	0	0.011506	0	0	20.4504	0.160154	0.0458296	0.436146	2.29281	0.0718383	0.499255	-0.0368323	0.542672	3.04452	2.07944	0.375	0	7.02554	0.0189705
524	2014	H61	1993	0.0377929	0.48665	29040	0.0252379	0.0140626	0	0	0	0.0029963	0	0	20.4761	0.29115	0.0471615	0.218363	4.57953	0.0634364	0.458928	-0.0469579	0.564596	3.09104	2.19722	0.3333	0	6.90174	0.014652
524	2015	H61	1993	0.115741	57.1825	29040	0.0204376	0.0185566	1.09861	0	0	0.00285938	0	0	20.553	0.269534	0.0483013	0.15129	6.6098	0.0647634	0.404239	0.0133006	0.572414	3.13549	2.19722	0.3333	0	6.78897	0.0191691
524	2016	H61	1993	0	2.99674		0.0170503	0.0135158	0	0	0	0.00734696	0	0	20.5642	0.269299	0.0360946	0.194377	5.14463	0.0496956	0.377834	-0.0099482	0.564739	3.17805	2.19722	0.3333	0	6.92461	0
524	2017	H61	1993	0.0775494	21.2766	7.34945e+06	0.16817	0.0813372	1.09861	0	0	0.00507473	0	0	22.2135	0.419242	0.070001	0.685104	1.45963	0.114941	0.128127	20.1113	0.776913	3.21888	2.19722	0.3333	0	8.62137	0.591349
524	2018	H61	1993	0.0494968	81.8221	4.99896e+06	0.178671	-0.000537571	0	0	0	0.00832202	0	0	22.2457	0.432239	0.048325	0.847951	1.17931	0.0539023	0.119049	0.107297	0.778841	3.2581	2.19722	0.3333	0	8.68592	0.0260708
524	2019	H61	1993	0.0212314	65.8182	9.02699e+06	0.16963	0.0141225	0	0	0	0.0126499	0	0	22.2854	0.425437	0.0617496	0.837353	1.19424	0.0659128	0.123239	0.126342	0.778841	3.29584	1.94591	0.4286	1	8.71866	0.0382385
524	2020	H61	1993	0	0.003104	2.53595e+07	0.0494676	0.0198162	0	0	0	0.0937924	0	0	21.9813	0.321346	-0.0631599	0.547078	1.82789	-0.12159	0.152863	-0.764483	0.765638	3.33221	2.19722	0.3333	0	8.59211	0.0294152
524	2021	L72	1993	0.0518493	62.8836	4.88255e+07	0.0471176	0.0170174	0	0	0	0.0887846	0	0	21.8668	0.283611	-0.0434531	0.533391	1.8748	-0.031532	0.164755	-0.187075	0.758998	3.3673	2.07944	0.375	0	8.48529	0.0257789
524	2022	L72	1993	0.0641746	0.66	6.31018e+07	0.0516394	0.0221982	0	0	0	0.0205836	0	0	21.8174	0.310567	-0.0622815	0.333231	3.00092	-0.0163034	0.162475	-0.322189	0.744044	3.4012	2.07944	0.375	0	8.41516	0.0226034
525	2009	C26	1993	0.0482975	1.21323	1.16337e+07	0.147949	0.0141174	0	0	0	0.0102272	0	0	22.0418	0.800544	0.0007914	0.48638	2.056	0.0587401	0.215375	0.0143071	0.397425	2.83321	2.19722	0.5556	0	7.82004	0.0141447
525	2010	C26	1993	0.184275	29.3161	1.03339e+07	0.111059	0.0248969	1.60944	0	0	0.00893257	0	0	22.0302	0.802555	-0.0025714	0.507989	1.96855	-0.0212265	0.231236	0.0733062	0.395288	2.89037	2.19722	0.5556	0	7.68616	0.0256018
525	2011	C26	1993	0.353446	16.5568	2.08358e+07	0.0299499	0.0410611	3.43399	0	0	0.00660052	0	0	22.7584	0.620172	0.0129442	0.772823	1.29396	0.0143571	0.252183	0.519975	0.675087	2.94444	2.19722	0.5556	0	8.04911	0.04257
525	2012	C26	1993	0.189496	18.4091	1.9673e+07	0.0644892	0.0291115	4.52179	0	0	0.0207077	0	0	22.9333	0.650526	0.0355938	0.857734	1.16586	0.031953	0.192874	0.239407	0.647934	2.99573	2.19722	0.3333	0	8.22336	0.0291364
525	2013	C26	1993	0.320171	63.9129	1.68779e+07	0.104139	0.0525779	5.14166	0	0	0.0173792	0	0	23.0572	0.654953	0.0382556	0.82201	1.21653	0.0993212	0.244804	0.0091924	0.627499	3.04452	2.19722	0.3333	0	8.28828	0.0526206
525	2014	C26	1993	0.263505	61.547	1.76056e+07	0.140835	0.0221833	4.72739	0	0	0.00295854	0	0	23.0971	0.630683	0.0385055	0.72459	1.38009	0.0726214	0.276525	-0.0592192	0.632787	3.09104	2.19722	0.3333	0	8.26049	0.0222037
525	2015	C26	1993	0.111266	63.0077	5.41965e+07	0.13453	0.0429647	5.16479	0	0	0.0128812	0	0	22.836	0.518339	0.0139004	0.642288	1.55693	0.0297113	0.386228	-0.331146	0.655448	3.13549	2.19722	0.3333	0	7.95542	0.04297
525	2016	C26	1993	0.0716589	4.9205	8.16893e+07	0.0540863	0	5.51745	0	0	0.0154696	0	0	23.0798	0.540696	0.0134916	0.701158	1.42621	0.02522	0.292324	-0.223645	0.706947	3.17805	2.19722	0.3333	0	7.97831	0
525	2017	C26	1993	0.233973	64.3421	1.1627e+08	0.0483449	0.0303804	5.49717	0	0	0.0285887	0	0	23.2286	0.548565	0.061961	0.69402	1.44088	0.0419964	0.332054	0.406125	0.670813	3.21888	2.19722	0.3333	0	8.14264	0.0363059
525	2018	C26	1993	0.214777	67.0982	1.01046e+08	0.113624	0.0209255	4.7362	0	0	0.0276809	0	0	23.3196	0.64405	0.0496612	0.819991	1.21953	0.028152	0.291391	0.187787	0.670813	3.2581	2.19722	0.3333	0	8.18841	0.0240359
525	2019	C26	1993		1.5971	5.56037e+07	0.041997	0.0156999	0	0	0	0.0520251	0	0	23.3452	0.670422	-0.0247885	0.926173	1.07971	0.106411	0.261447	-0.218984	0.590053	3.29584	2.19722	0.3333	0	8.13006	0
525	2020	C26	1993	0.0692521	45.1	7.68942e+07	0.00927032	0.0124195	4.43082	0	0	0.0455124	0.693147	1	23.1693	0.64406	-0.011783	1.05372	0.94902	0.0200332	0.318445	-0.128392	0.561338	3.33221	2.19722	0.3333	0	8.06934	0
526	2009	S90	1993	0.153453			-0.00493759	0.0741934	0	0	0	0.0448171	0	0	19.0734	0.221908	0.0038781	0.170347	5.87036	0.0181636	0.0950372	1.47012	0.498722	2.83321	1.79176	0.5	0	4.00733	0.0742208
526	2010	S90	1993	0.102934	1.26		-0.00305291	-0.0389462	0	0	0	0.0571714	0.693147	1	19.0756	0.184769	0.0362185	0.157818	6.33641	0.008811	0.100278	2.73167	0.405103	2.89037	1.94591	0.4286	0	3.4012	0.142708
526	2011	S90	1993	0.208877	0.577819		0.0701022	0.0660203	0	0	0	0.0212436	0.693147	1	19.1047	0.205193	0.0227873	0.295471	3.38442	-0.0001991	0.003166	-0.797803	0.446438	2.94444	1.94591	0.4286	0	3.17805	0.0660203
526	2012	K70	1993	0	11.55		-0.278235	0.0529172	0	0	0	0.0115098	1.38629	1	19.1294	0.201354	0.0183098	0.213194	4.69056	-0.0285992	0.00413	6.26092	0.453221	2.99573	1.94591	0.4286	0	2.89037	0.0781461
526	2013	K70	1993	0.0492368	1.63		0.0715659	-0.03224	0	0	0	0.0323229	1.09861	1	19.1036	0.214056	-0.0331744	0.104776	9.54413	-0.0224654	0.0038122	-0.844061	0.437935	3.04452	1.94591	0.4286	0	2.89037	0.126482
526	2014	K70	1993	0.0286533			0.0832407	0.280811	0	0	0	0.0298008	1.09861	1	19.1178	0.214994	0.0101672	0.106561	9.38427	0.0629007	0.418736	0.849454	0.425624	3.09104	1.79176	0.5	0	2.83321	0.280811
526	2015	K70	1993	0.0378501	40.806		0.000288523	0.0173669	0	0	0	0.0281601	0	0	19.6307	0.570159	-0.0502691	0.050762	19.6997	0.0092405	0.231056	0.332865	0.49486	3.13549	1.94591	0.4286	0	2.56495	0.0173669
526	2016	P82	1993	0.0693642	4.66081	4380000	0.295982	0.144135	0	0	0	0.0292235	0	0	21.9591	0.987003	-0.0534257	0.481494	2.07687	0.0250619	0.0429169	51.1378	0.425424	3.17805	2.07944	0.375	0	9.60831	2.38234
526	2018	P82	1993	0.0232396	42.3004	5.76909e+06	0.326506	0.0415958	0	0	0	0.0265637	0	0	22.0185	0.979221	0.0028364	0.685084	1.45968	0.0668113	0.04037	0.0288815	0.423012	3.2581	2.07944	0.375	0	9.57443	0
526	2019	P82	1993	0	3.02863	5.7555e+06	0.344945	0.0445874	0	0	0	0.0265472	0	0	22.0032	0.974683	0.0033982	0.553539	1.80656	0.0691559	0.0377837	0.0342724	0.418548	3.29584	2.19722	0.3333	0	9.55379	0
526	2020	P82	1993	0.0596481	3.01383	6.73221e+06	0.0354615	0.0338375	0	0	0	0.00539933	0	0	21.9803	0.962444	0.0120304	0.417335	2.39616	0.0475939	0.0549176	-0.187857	0.46865	3.33221	2.07944	0.5	0	9.34505	0
526	2021	P82	1993	0.104194	0.227406	3.30996e+06	0.0395676	0.0469519	0	0	0	0.0951415	0.693147	1	21.9655	0.880037	-0.154419	0.667127	1.49897	-0.0251121	0.0511857	0.0409668	0.415887	3.3673	1.94591	0.4286	0	8.8118	0
526	2022	P82	1993	0	40.4223	3.63492e+06	0.0326455	0.0224731	0	0	0	0.0964525	0.693147	1	21.8805	0.866953	0.0025013	0.654574	1.52771	0.0680317	0.0536409	-0.28932	0.406424	3.4012	1.94591	0.4286	0	8.43685	0.0313295
528	2009	C35	1993	0.121655	10.895	4.16844e+07	0.125824	0.0737389	3.78419	0	0	0.0448696	0	0	22.9814	0.570544	0.109542	0.488388	2.04755	0.160831	0.135191	0.0986779	0.46457	2.83321	2.19722	0.3333	0	9.2012	0.0762731
528	2010	C35	1993	0.157835	49.1508	4.37147e+07	0.188593	0.0939573	4.12713	0	0	0.0224709	0	0	23.6461	0.544765	0.110001	0.543942	1.83843	0.0369208	0.095163	0.509004	0.47783	2.89037	2.19722	0.3333	0	9.42149	0.095863
528	2011	C35	1993		5.34347	5.32452e+07	0.0206858	0.0519901	4.06044	0	0	0.0203073	0	0	23.8479	0.589365	0.0641428	0.873866	1.14434	-0.0887755	0.0957578	0.163486	0.419982	2.94444	2.19722	0.3333	0	9.50017	0.0527099
528	2012	C35	1993	0.124378	5.84695	9.02812e+07	0.00856142	0.0217793	4.97673	0	0	0.0430168	0	0	23.8405	0.586932	0.0122999	0.922053	1.08454	0.0255697	0.116102	-0.293575	0.417596	2.99573	2.19722	0.3333	0	9.4974	0.035403
528	2013	C35	1993	0.0574713	1.33056	1.0112e+08	0.0210383	0.00863501	5.1985	0	0	0.0303263	0	0	23.8224	0.577607	0.0148244	1.10914	0.901597	0.0488481	0.138792	-0.0035614	0.39324	3.04452	2.19722	0.3333	0	9.41483	0.0102047
528	2014	C35	1993	0.0702083	37.9517	1.20651e+08	-0.0276946	0.00715634	5.2575	0	0	0.00259161	0	0	23.7583	0.561288	0.0089879	0.805317	1.24175	0.0266535	0.12417	-0.182069	0.385371	3.09104	2.19722	0.3333	0	9.27397	0.011894
528	2015	C35	1993	0.0401445	6.55799	1.76113e+08	-0.0544477	0.00864838	4.93447	0	0	0.00851409	0	0	23.738	0.563075	0.0010084	0.97973	1.02069	0.0071326	0.119097	-0.35339	0.422242	3.13549	2.3979	0.3636	0	9.06497	0.0106695
528	2016	C35	1993	0.09431	45.953	1.55671e+08	-0.016336	-0.0185487	5.23644	0	0	0.00607189	0	0	23.7478	0.570183	0.0023223	1.03115	0.969793	0.0669539	0.119838	0.0525225	0.427597	3.17805	2.3979	0.3636	0	8.98419	0.00530471
528	2017	C35	1993	0.0276319	40.038	6.77545e+07	0.0287996	0.00798492	5.53339	0	0	0.00994955	0	0	23.7986	0.579048	0.0152573	0.978263	1.02222	0.0439838	0.114266	0.607934	0.411974	3.21888	2.3979	0.3636	0	9.03837	0.0123308
528	2018	C35	1993	0	38.8197	9.60436e+07	0.049221	0.00662907	5.46383	0	0	0.0168686	0	0	23.9895	0.614775	0.0351354	1.04873	0.95353	0.0241831	0.104009	0.605513	0.423895	3.2581	2.3979	0.3636	0	9.19085	0
528	2019	C35	1993	0.0790514	11.1596	1.47198e+08	0.0500493	0.0174992	5.33754	0	0	0.0120258	0	0	24.1198	0.637306	0.0383002	1.01989	0.980499	0.0622062	0.0964551	0.0604074	0.421625	3.29584	2.3979	0.3636	0	9.2432	0.0181735
528	2020	C35	1993	0.0316957	43.8564	2.23748e+08	0.10125	0.0100665	5.09987	0	0	0.00385472	0	0	24.2499	0.649732	0.0421309	1.03156	0.969404	0.0590355	0.0902123	0.199468	0.414932	3.33221	2.3979	0.3636	0	9.48433	0
528	2021	C35	1993	0.109935	9.77673	1.38594e+08	0.0741496	0.0256296	5.88888	0	0	0.00847628	0	0	24.4229	0.600767	0.0273428	1.13289	0.882702	0.0209355	0.106397	0.24772	0.414696	3.3673	2.3979	0.3636	0	9.74812	0.0271877
528	2022	C35	1993	0.0503609	44.2168	1.47551e+08	0.0390519	0.015126	4.70048	0	0	0.0142484	0	0	24.4671	0.593573	0.0156453	1.07057	0.934082	0.0226885	0.115998	-0.0773845	0.441613	3.4012	2.3979	0.3636	0	9.71039	0.0176782
529	2009	C13	1993	0.13089	0.31	7319263	0.0651277	0.0460259	0	0	0	0.263426	0	0	20.6521	0.295417	0.0603882	0.384011	2.60409	0.0770115	0.190341	5.58685	0.556115	2.83321	2.19722	0.3333	0	6.89264	0.0482946
529	2010	C13	1993	0.0862813		4691069	0.10226	0.0296783	0	0	0	0.203766	0	0	20.7162	0.27863	0.0627188	0.437914	2.28355	0.05748	0.175218	0.136762	0.558645	2.89037	2.07944	0.375	0	6.85646	0.0302082
529	2011	C13	1993	0.131996	2.637	4.61283e+06	0.10323	0.0341239	0	0	0	0.00377046	0	0	20.8252	0.291967	0.0667651	0.464074	2.15483	0.107419	0.168578	0.122265	0.558942	2.94444	2.19722	0.3333	0	6.87833	0.0344173
529	2012	C13	1993	0.115374	2.31	8.94313e+06	0.12137	0.112737	0	0	0	0.00779537	0	0	20.9102	0.298454	0.0533727	0.284721	3.5122	0.0460994	0.158063	0.13084	0.575486	2.99573	2.19722	0.3333	0	6.89972	0.118341
529	2013	C13	1993	0.0704391	56.25	17493850	0.105539	0.0361984	1.60944	0	0	0.00644067	0	0	20.9891	0.293831	0.0639612	0.312838	3.19655	0.026629	0.149313	0.176151	0.568007	3.04452	2.19722	0.3333	0	6.93537	0.0363009
529	2014	C13	1993	0.138793	2.3e-05	12139756	0.130352	0.0390925	0	0	0	0.0325515	0	0	21.1105	0.270361	0.110527	0.265368	3.76835	0.100622	0.122239	0.0164763	0.569617	3.09104	2.07944	0.375	0	7.15696	0.0394051
529	2015	C13	1993	0.164258	58.1205	4.57833e+06	0.106334	0.0253294	0	0	0	0.033058	0	0	21.0955	0.208073	0.0508881	0.202076	4.94864	0.0367839	0.119302	0.0271737	0.564833	3.13549	2.19722	0.3333	0	6.82002	0.0253318
529	2016	C13	1993	0.217729	3.64486	4.12778e+06	0.126879	0.0367872	0	0	0	0.0320881	0	0	21.1858	0.214726	0.0708194	0.224637	4.45162	0.117378	0.111106	0.072822	0.563768	3.17805	2.19722	0.3333	0	6.80462	0.0431101
529	2017	C13	1993	0	0.173503	1.78959e+06	0.12575	0.0297327	0	0	0	0.0126143	0	0	21.4377	0.291799	0.0858631	0.454574	2.19986	0.142214	0.0830091	0.115302	0.568246	3.21888	2.07944	0.375	0	6.80462	0.00226248
529	2018	C13	1993	0.104877	55.7622	2.54913e+06	0.123446	0.0162856	0	0	0	0.0130705	0	0	21.4692	0.256164	0.0921944	0.673494	1.48479	0.0603483	0.082525	0.0836388	0.565343	3.2581	2.07944	0.375	0	7.4668	0
529	2019	C13	1993	0.0500125	54.8372	1.55036e+06	0.0510698	0.0178346	1.38629	0	0	0.0193532	0	0	21.6662	0.301763	0.122533	0.543817	1.83885	0.0580503	0.0643107	0.20832	0.571311	3.29584	2.07944	0.375	0	7.40671	0
529	2020	C13	1993	0.0228571	54.8617	2.35642e+06	0.12638	0.0232323	0	0	0	0.0147166	0	0	22.0399	0.452043	0.107224	0.666328	1.50076	0.15428	0.0416042	0.124329	0.572547	3.33221	2.19722	0.3333	0	7.46336	0
529	2021	C13	1993	0.12963	57.5	2.84589e+06	0.0693767	0.0394827	1.60944	0	0	0.0176326	0	0	22.2731	0.486451	0.0911685	0.79311	1.26086	0.0423103	0.0420138	0.0715952	0.583633	3.3673	2.07944	0.375	0	7.42357	0
529	2022	C13	1993	0	56.0311	4.40058e+06	0.00758869	0.065027	0	1	0	0.0626679	0.693147	1	22.4682	0.468019	0.180286	0.738745	1.35365	0.0427981	0.0534858	-0.0604247	0.569549	3.4012	1.94591	0.4286	0	6.66568	0
530	2009	C34	1993		15.49	1.71532e+07	0.0750767	0.00593705	1.79176	0	0	0.0115317	0	0	21.7188	0.343341	0.0323327	0.784966	1.27394	0.0731996	0.135243	-0.0785594	0.374734	2.83321	2.19722	0.3333	1	7.05531	0
530	2010	C34	1993		0.345729	1.85494e+07	0.120437	0.0432452	4.40672	0	0	0.00735185	0	0	21.7922	0.375602	0.0390094	0.703694	1.42107	0.0590291	0.123138	0.0724151	0.403114	2.89037	2.19722	0.3333	1	7.05704	0
530	2011	C34	1993		10	1.26774e+07	0.171236	-0.0091913	4.47734	0	0	0.00408348	0	0	21.8396	0.395404	0.0313309	0.889135	1.12469	0.0551349	0.113188	0.245884	0.423456	2.94444	2.19722	0.3333	1	7.17472	0
530	2012	C34	1993	0.135624	0.46	1.30903e+07	0.128834	0.01348	4.2485	0	0	0.00163974	0	0	21.8007	0.349769	0.042079	0.961582	1.03995	-0.0227636	0.137878	-0.18316	0.336713	2.99573	2.19722	0.3333	1	7.66528	0.013521
530	2013	C34	1993	0	33.5602	7.29081e+06	0.0966587	0.00353649	3.82864	0	0	0.0106161	0	0	21.8109	0.322938	0.0538435	0.75621	1.32238	0.0025714	0.133203	0.0090196	0.369351	3.04452	2.19722	0.3333	0	7.662	0.0172437
530	2014	C34	1993	0	31.96	1.01663e+07	0.0934737	0.0128258	3.7612	0	0	0.011379	0	0	21.8397	0.324261	0.0380379	0.722176	1.38471	0.0093309	0.135659	-0.0716226	0.348578	3.09104	2.19722	0.3333	0	7.61579	0.0162454
530	2015	C34	1993	0.0453309	33.9119	1.90607e+06	0.0435281	0.0197779	4.21951	0	0	0.0150609	0	0	22.13	0.335244	0.0367733	0.617208	1.6202	-0.0123866	0.110204	0.127517	0.365921	3.13549	2.19722	0.3333	0	7.53476	0.026573
530	2016	C34	1993	0.042337	13.158	3.76546e+06	0.0341264	0.082821	4.83628	0	0	0.00367958	0	0	22.3294	0.334328	0.0401345	0.719471	1.38991	-0.0015464	0.102222	0.106985	0.34456	3.17805	2.19722	0.3333	0	7.5369	0.0783522
530	2017	C34	1993	0.0827472	1.17639	1.18304e+07	-0.00930717	0.0243391	4.97673	0	0	0.00295075	0	0	22.4495	0.378105	0.0385841	0.918755	1.08843	-0.0368754	0.158529	0.168708	0.319885	3.21888	2.19722	0.3333	0	7.45356	0.0356783
530	2018	C34	1993	0.0845309	0.400797	8.12491e+06	-0.0327214	0.0266073	4.66344	0	0	0.00981337	0	0	22.4403	0.378905	0.0200249	1.20822	0.827665	-0.0214892	0.171202	-0.0546471	0.303558	3.2581	2.19722	0.3333	0	7.42297	0.0281718
530	2019	C34	1993	0.140713	28.99	3707100	-0.00229926	0.0201623	5.0876	0	0	0.0136115	0	0	22.4326	0.374875	0.0155267	1.12379	0.889845	0.0022975	0.17961	-0.068265	0.308084	3.29584	2.19722	0.3333	0	7.36644	0
530	2020	C34	1993	0.114943	29.39	1.79525e+07	-0.00848285	0.00239693	4.99043	0	0	0.00941944	0	0	22.4605	0.392913	0.0040777	1.02999	0.970879	-0.0023132	0.156849	-0.0570916	0.309246	3.33221	2.19722	0.3333	0	7.81883	0
530	2021	C34	1993	0.275265		1.5993e+07	0.0225304	0.00526981	5.18739	0	0	0.0336921	0	0	22.47	0.468318	-0.0482064	0.889682	1.124	0.0002647	0.149139	0.209545	0.307503	3.3673	2.30259	0.4	0	7.81803	0
530	2022	C34	1993	0.135993	20.27	1.18787e+07	0.0154076	0.00872545	3.63759	0	0	0.0306611	0	0	22.7517	0.597436	0.0029824	1.00247	0.997539	-0.0073991	0.161673	0.384776	0.308904	3.4012	2.19722	0.3333	0	7.67694	0.0789003
531	2009	D44	1994		1.52	1.87091e+07	-0.00125871	0.065702	0	0	0	0.0555502	0	0	22.5589	0.657278	0.0784404	0.714522	1.39954	0.085337	0.585153	0.0278869	0.585489	2.77259	2.3979	0.3636	0	6.65415	0.0657536
531	2010	D44	1994	0.18615	56.21	1.89582e+06	-0.0498666	0.0413222	0	0	0	0.0556419	0	0	22.5704	0.618082	0.0430417	0.878766	1.13796	0.0392127	0.576269	0.0434513	0.569583	2.83321	2.30259	0.3	0	6.63332	0.0413593
531	2011	D44	1994	0.162232	0.160497	2.42571e+06	0.00962794	0.00872903	0	0	0	0.0340473	0	0	22.5941	0.657995	0.016431	0.996468	1.00354	0.113798	0.541507	0.105995	0.640236	2.89037	2.3979	0.3636	0	6.96791	0.0113714
531	2012	D44	1994	0	0.778292	4.71296e+06	0.191668	0.0171783	0	0	0	0.0164527	0	0	22.7897	0.6875	0.0409506	0.812829	1.23027	0.21369	0.426678	-0.0571921	0.640236	2.94444	2.3979	0.3636	0	6.96414	0.0211768
531	2013	D44	1994	0.064433	64.7581	3.64837e+06	0.236579	0.0150897	0	0	0	0.0180903	0	0	22.8501	0.67673	0.0457812	0.856537	1.16749	0.166787	0.38177	0.0434755	0.640236	2.99573	2.3979	0.3636	0	6.96414	0.0154321
531	2014	D44	1994	0.204221	0.027675	3.14807e+06	0.057827	0.0195037	0	0	0	0.0373542	0	0	22.7373	0.535875	0.0998743	0.567858	1.761	0.0660984	0.412337	0.339516	0.66858	3.04452	2.3979	0.3636	0	7.0449	0.0204278
531	2015	D44	1994	0.296406	61.1808	7.97041e+06	0.0316912	0.020384	0	0	0	0.0313757	0	0	22.8482	0.52846	0.0618112	0.649766	1.53902	0.0309286	0.359964	-0.493467	0.611247	3.09104	2.3979	0.3636	0	7.12689	0.0204536
531	2016	D44	1994	0.19516	1.65455	3.52808e+06	0.0437473	0.0277233	0			0.0269028	0	0	22.941	0.533676	0.0669035			0.0919336	0.353545	0.183941	0.63087	3.13549	2.3979	0.3636	0	7.09257	0
531	2017	D44	1994	0.166556	23.5427	7.19974e+06	0.0275502	0.0247165	0	0	0	0.027494	0	0	22.9423	0.541766	0.0220174	0.881951	1.13385	0.054469	0.329862	0.125222	0.63087	3.17805	2.30259	0.4	0	7.11233	0
531	2018	D44	1994	0.0373832	63.1804	1.72376e+07	0.0219241	0.0267163	1.38629	0	0	0.0286232	0	0	23.0558	0.588476	0.0105066	1.0812	0.924901	0.041046	0.272426	0.0517799	0.63087	3.21888	2.3979	0.3636	0	7.11558	0
531	2019	D44	1994	0.323712	47.9802	3.13221e+07	0.0348881	0.0296596	2.07944	0	0	0.00938717	0	0	23.1767	0.602805	0.0395791	0.992501	1.00756	0.0651354	0.257365	0.0351565	0.63087	3.2581	2.30259	0.4	0	7.0775	0
531	2020	D44	1994	0.0895522	63.1316	4.47266e+07	0.00253721	0.0793645	3.71357	0	0	0.0217316	0	0	23.3337	0.567491	0.0707095	0.951548	1.05092	0.0597492	0.19135	0.0722937	0.63087	3.29584	2.30259	0.4	0	7.12367	0
531	2021	D44	1994	0.137094		7.54209e+07	0.00541314	0.0751556	4.21951	1	0	0.0324749	0.693147	1	23.4948	0.634022	0.0120593	0.966777	1.03436	-0.0245825	0.208169	0.134662	0.645467	3.33221	2.30259	0.4	0	7.11477	0
531	2022	D44	1994	0.242014	63.091	2.52861e+07	-0.000315182	0.121894	3.63759	1	0	0.0440342	0.693147	1	23.4307	0.630542	-0.0011733	1.03152	0.969444	-0.0159696	0.259633	0.0010152	0.645893	3.3673	2.3979	0.3636	0	7.04229	0
532	2009	D44	1994		3.85	5.29162e+06	-0.0249013	0.0120249	3.13549	0	0	0.0613768	0	0	20.7386	0.189438	0.0486153	0.244727	4.08618	0.0170804	0.232945	-0.037358	0.210675	2.77259	2.19722	0.3333	0	6.45677	0.0121792
532	2010	D44	1994		10.8461	1.55623e+06	-0.0383006	0.00408696	2.89037	0	0	0.048682	0	0	20.9358	0.205617	0.0211808	0.363483	2.75116	0.0185496	0.178887	0.275855	0.227513	2.83321	2.19722	0.3333	0	6.48768	0.0041501
532	2011	S90	1994	0.0424989	2.313	4.68455e+06	-0.0482037	0.0120056	2.48491	0	0	0.0136565	0	0	20.7404	0.18351	0.0354346	0.363295	2.75258	0.0056974	0.221806	-0.163963	0.289917	2.89037	2.19722	0.3333	0	6.57508	0.0123313
532	2012	S90	1994	0.230481	1.39791	2.68703e+06	-0.0466307	-0.00235613	2.63906	0	0	0.0236385	0	0	20.6897	0.137633	0.0613571	0.338298	2.95597	0.0326598	0.210402	-0.0513763	0.332624	2.94444	2.3979	0.3636	0	6.4708	0.0444996
532	2013	S90	1994	0.16909		1.17889e+06	-0.0479308	0.0659701	2.83321	0	0	0.0192529	0	0	20.8039	0.187312	0.0729693	0.215413	4.64224	0.0338104	0.176064	0.0779256	0.481362	2.99573	2.3979	0.3636	0	6.47697	0.0743056
532	2014	S90	1994	0.240096	40.4802	887567	-0.0030984	0.0611815	2.63906	0	0	0.0126145	0	0	20.8213	0.213197	0.0420623	0.213098	4.69268	0.0256778	0.15728	-0.210485	0.543068	3.04452	2.30259	0.4	0	6.33328	0.0612293
532	2015	S90	1994	0.0397298	1.36706	2697637	0.00167242	0.0248624	2.07944	0	0	0.0159697	0	0	20.9252	0.36587	0.0467624	0.122888	8.13747	0.0151048	0.0563424	0.228968	0.508833	3.09104	2.3979	0.3636	0	6.37673	0.0251378
532	2016	S90	1994	0.105485	0.020284	3.27348e+06	0.0312686	0.01132	2.83321	0	0	0.0177544	0	0	21.3944	0.582156	0.034043	0.258852	3.86322	0.0459579	0.0325713	0.460573	0.491815	3.13549	2.3979	0.3636	0	6.46147	0
532	2017	S90	1994	0.181269	0.000957	4.33028e+06	0.00484563	0.0289839	3.73767	0	0	0.0156903	0	0	21.572	0.628915	0.0301707	0.460353	2.17224	0.054004	0.0259785	0.545473	0.491815	3.17805	2.3979	0.3636	0	6.46925	0
532	2018	S90	1994	0.0607533	0.011082	8.44591e+06	-0.0280925	0	4.41884	0	0	0.00163849	0	0	21.6715	0.6367	0.0262786	0.512429	1.95149	0.0394961	0.030216	0.107033	0.491815	3.21888	2.3979	0.3636	0	6.45362	0
532	2019	S90	1994	0.189693	49.8306	8.47488e+06	-0.0119782	0.050045	4.36945	0	0	0.00653434	0	0	21.6513	0.599001	0.0310128	0.451465	2.21501	0.0594266	0.0397459	-0.184461	0.491825	3.2581	2.3979	0.3636	0	6.41346	0
532	2020	S90	1994	0.359242	0.058659	1.28514e+07	-0.0253995	0.0797321	3.49651	0	0	0.0297479	0	0	21.5691	0.493387	0.073056	0.449792	2.22325	0.0696249	0.0388933	0.190596	0.503701	3.29584	2.3979	0.3636	0	6.47389	0
532	2021	S90	1994	0.127877	0.370551	1.38068e+07	-0.00366131	0.0971062	3.93183	0	0	0.0234066	0	0	21.7487	0.514095	0.0776245	0.504249	1.98315	0.0689139	0.0359254	0.224886	0.503626	3.33221	2.3979	0.3636	0	6.88346	0
532	2022	S90	1994	0.0883392	50.2396	8.52732e+06	0.0401154	0.0484088	2.63906	0	0	0.00587703	0	0	21.6197	0.437412	0.0578536	0.513093	1.94896	0.0430932	0.19043	0.033889	0.503614	3.3673	2.3979	0.3636	0	5.92959	0
533	2009	C38	1994	0.0774893	0.732127	2.53951e+07	-0.110065	0.0117918	4.18965	0	0	0.0287189	0	0	21.668	0.662236	0.0721823	0.400615	2.49616	0.127468	0.108109	-0.0159037	0.471131	2.77259	2.3979	0.3636	1	8.19008	0.0133679
533	2010	C38	1994	0.0222618	0.150473	2.55297e+07	0.130672	0.0354848	3.7612	0	0	0.0301637	0	0	21.6029	0.596963	0.0575464	0.287185	3.48208	-0.0034097	0.0353443	0.0287561	0.429677	2.83321	2.3979	0.3636	1	8.19478	0.035636
533	2011	C38	1994	0.0773196	0.06501	1.78737e+07	0.0636301	-0.0187929	3.46574	0	0	0.0338651	0	0	21.5167	0.537735	0.0304616	0.49901	2.00397	-0.0256959	0.0356347	-0.285811	0.418131	2.89037	2.3979	0.3636	1	7.60788	0.00437302
533	2012	C38	1994	0.281988	39.2162	3092970	0.0626195	0.0502512	3.95124	0	0	0.0274363	0	0	21.6058	0.546238	0.0326784	0.591222	1.69141	0.0089574	0.0282838	-0.0240119	0.423446	2.94444	2.3979	0.3636	1		0.0518451
533	2013	C38	1994	0.0694766	40.11	12657800	-0.148879	0.00744189	3.98898	0	0	0.0169545	0	0	22.0667	0.497427	0.0587301	0.804503	1.243	0.0115714	0.0421992	0.170669	0.423233	2.99573	2.3979	0.3636	1	8.2074	0.0340843
533	2014	C38	1994	0.0719942	40.97	9.93526e+06	-0.207461	0.0176005	4.35671			0.012181	0	0	22.0859	0.483665	0.0413934			-0.0047044	0.0489872	0.686157	0.422506	3.04452	2.3979	0.3636	1	8.34093	0.0185058
533	2015	C38	1994	0.133511	0.512417	7.28454e+06	-0.106564	0.0212001	4.78749	0	0	0.00175658	0	0	22.1501	0.49158	0.0425979	0.460864	2.16984	0.120728	0.0376546	0.0600303	0.414263	3.09104	2.3979	0.3636	1	8.34522	0.0406984
533	2016	C38	1994	0.159109	17.3926	6.15368e+06	-0.292343	0.0374892	3.3322	0	0	0.0176609	0	0	21.9046	0.367516	0.070526	0.326024	3.06726	0.0802869	0.0712644	0.0503843	0.414133	3.13549	2.3979	0.3636	0	8.32361	0
533	2017	C38	1994	0.148451	33.8811	3.24772e+07	-0.314357	0.00750888	2.48491	0	0	0.0340337	0	0	22.1971	0.500873	0.0174767	0.461245	2.16805	-0.0331572	0.0525229	0.905498	0.448041	3.17805	2.07944	0.375	0	7.35372	0.080062
533	2018	C38	1994	0.123548		2.36359e+06	-0.330804	0.00298845	2.07944	0	0	0.304214	0	0	21.6356	0.622565	-0.357925	0.756643	1.32163	-0.0156619	0.0895635	0.156344	0.427281	3.21888	2.19722	0.3333	1	7.18917	0
533	2019	C38	1994	0.092081		2.66397e+06	-0.286818	0.00262307	2.48491	0	0	0.277063	0	0	21.5859	0.630724	-0.0042193	0.69987	1.42884	0.0593356	0.0879812	-0.856298	0.430446	3.2581	2.19722	0.3333	1	7.15383	0
533	2020	C38	1994	0.071582	22.57	2.43932e+06	-0.313463	0.00118309	3.09104	0	0	0.28292	0	0	21.617	0.610891	0.0355204	0.68212	1.46602	0.015684	0.0803207	0.0756854	0.430446	3.29584	2.19722	0.3333	1	7.14677	0
533	2021	C38	1994	0.242971	20.14	4.20252e+06	-0.354933	0.00232896	3.68888	0	0	0.0245045	0	0	21.5882	0.657768	-0.0084417	0.496695	2.01331	0.022909	0.0779968	-0.0128175	0.424857	3.33221	2.19722	0.3333	0	7.12689	0
533	2022	C38	1994	0.0706714	20.1513	3.0901e+06	-0.3358	0.00289201	2.07944	0	0	0.0233164	0	0	21.6599	0.665328	0.0209265	0.594206	1.68292	0.0360875	0.0687006	0.215963	0.424408	3.3673	2.19722	0.3333	0	7.1325	0
534	2009	D44	1994	0.254345	21.31		0.209957	0.00578822	0	0	0	0.0786622	0	0	21.0169	0.512337	0.0347967	0.541868	1.84547	0.19942	0.0186068	0.554105	0.277926	2.77259	2.19722	0.3333	0	6.30628	0.0691754
534	2010	K70	1994	0.397527	4.739		0.0079472	-0.000182196	0	0	0	0.0127494	0	0	20.9239	0.46429	0.0303412	0.616551	1.62193	0.0206371	0.0189409	-0.438587	0.262157	2.83321	2.19722	0.3333	0	6.47389	0.157811
534	2011	K70	1994	0.159172			0.070983	0.000583139	0	0	0	0.0225815	0	0	21.01	0.516649	0.0114725	0.80693	1.23927	-0.0010346	0.0160734	-0.359338	0.242068	2.89037	2.07944	0.375	0	6.55393	0.000638446
534	2012	K70	1994	0.184843	0.021923		0.0441126	0.00184324	0	0	0	0.0226944	0	0	21.814	0.613467	0.0610373	0.82311	1.2149	0.0789549	0.0077741	2.19559	0.593321	2.94444	2.19722	0.3333	0	6.25383	0.001844
534	2013	K70	1994	0.294613	58.8597		-0.0362831	0.0237136	0	0	0	0.0296515	0	0	21.886	0.595931	0.0490702	0.90062	1.11035	0.179143	0.0963708	0.763064	0.591635	2.99573	2.19722	0.3333	0	6.22654	0.0237181
534	2014	K70	1994	0.181818			0.0650841	0.00847579	0	0	0	0.0278817	0	0	21.973	0.532798	0.0123452	0.801315	1.24795	0.0964338	0.086234	-0.53077	0.601389	3.04452	2.19722	0.3333	0	6.12468	0.0903218
534	2015	K70	1994	0.288046	58.7606	3810000	0.0163955	0.0138982	0.693147			0.030507	0	0	21.914	0.495967	0.0111525			-0.002497	0.0307029	-0.0661353	0.598947	3.09104	1.94591	0.4286	0	6.04026	0.0139002
534	2016	K70	1994	0.242014	53.7526	8479124	-0.0244457	0.0378974	3.4012	0	0	0.00778396	0	0	21.5802	0.403374	0.025342	0.261946	3.81758	-0.0869811	0.0513833	-0.604157	0.590455	3.13549	1.94591	0.4286	1	5.95843	0.037914
534	2017	K70	1994	0.0365764	0.753485	5.31898e+06	0.00942488	0.118367	1.79176	0	0	0.00927419	0.693147	1	21.6029	0.358626	0.0323966	0.315177	3.17282	0.027721	0.0750894	0.310627	0.619533	3.17805	1.94591	0.4286	1	5.96358	0
534	2018	K70	1994	0	54.66	1.11255e+07	0.0779174	0.105177	2.07944	0	0	0.00618016	0.693147	1	21.6795	0.409483	0.0169899	0.419886	2.3816	-0.0424808	0.0755302	0.0128968	0.619543	3.21888	2.19722	0.3333	0	5.78074	0.115773
534	2019	C27	1994	0.129836	2.12024	1.50851e+07	-0.00755931	0.152937	1.09861	0	0	0.00623305	0.693147	1	21.447	0.540409	0.0222818	0.363293	2.7526	0.0753284	0.181988	1.12323	0.586828	3.2581	2.19722	0.3333	0	6.75809	0
534	2020	C27	1994	0.0338753	54.19	2.88832e+07	0.00535661	0.075004	2.3979	0	0	0.00910233	0	0	21.4774	0.53347	0.0328738	0.270509	3.69674	0.0669981	0.24921	0.006974	0.595435	3.29584	2.07944	0.375	0	6.79122	0
534	2021	C27	1994	0.244035	43.3863	1.98691e+07	0.0268017	0.101908	3.13549	0	0	0.00996414	0	0	21.4735	0.480749	0.0418884	0.215081	4.64942	0.0645434	0.293849	0.18766	0.524483	3.33221	2.07944	0.375	0	6.94505	0
534	2022	C27	1994	0.12089	3.39391	2.7049e+07	0.00146411	0.161317	2.94444	0	0	0.00547222	0	0	21.6131	0.490645	0.0463776	0.298455	3.35059	0.0800418	0.291938	0.209655	0.426382	3.3673	1.94591	0.4286	0	7.10743	0
536	2009	C38	1993	0			-0.187304	0	0.693147	0	0	0	0	0	18.2659	0.404139	0.0549718	0.060961	16.4038	-0.321899	0	-0.487349	0.398502	2.83321	1.79176	0.3333	0		0.00193691
536	2010	C38	1993	0.10627	0.819	2.32188e+07	-0.103974	0.465514	3.78419	0	0	0.116175	0	0	22.2738	0.327206	0.194803	0.73627	1.3582	0.161	0.495752	43.8847	0.871574	2.89037	2.07944	0.625	0	8.99925	0.499494
536	2011	C39	1993	0	4.65674	2.28945e+07	-0.149074	0.0431908	3.46574	0	0	0.0937525	0	0	22.2388	0.269682	0.0995177	0.827364	1.20866	0.177384	0.455693	-0.278284	0.870024	2.94444	2.19722	0.5556	0	8.67659	0.129344
536	2012	C39	1993	0.225606	1.73412	2.03864e+07	-0.142979	0.088423	3.89182	0	0	0.0270781	0	0	22.4794	0.437781	0.0699257	0.731152	1.3677	0.0859297	0.307613	-0.165013	0.837729	2.99573	2.19722	0.5556	0	8.66613	0.21056
536	2013	C39	1993	0.128824	2.5186	3.51886e+07	-0.285437	0.0352496	2.56495	0	0	0.0334858	0	0	22.9967	0.619171	0.0680372	0.721593	1.38582	0.005875	0.18295	2.04208	0.811886	3.04452	2.19722	0.5556	0	8.89275	0.129308
536	2014	C39	1993	0.106724	1.55021	2.83432e+07	-0.215001	0.00971974	2.07944	0	0	0.0138084	0	0	23.0686	0.617403	0.037129	0.796171	1.25601	0.139611	0.203601	0.26594	0.720107	3.09104	1.94591	0.4286	1	8.72972	0.0158067
536	2015	C39	1993	0.0430015	0.577096	5.19606e+07	-0.145887	0.0347672	2.56495	0	0	0.013824	1.09861	1	22.9174	0.663016	0.0206706	0.768439	1.30134	0.2216	0.21542	-0.225788	0.69564	3.13549	2.19722	0.5556	0	8.78737	0.0351815
536	2016	C39	1993	0.0684932	38.8832	4.3408e+07	-0.056312	0.264052	2.19722	0	0	0.00875662	1.09861	1	23.6647	0.309024	0.0272761	0.759998	1.31579	-0.0091688	0.0919759	-0.183595	0.638345	3.17805	2.19722	0.5556	0	8.67965	0
536	2017	C39	1993	0.0530926	48.8021	4.84143e+08	-0.0125587	0.311321	2.77259	0	0	0.0121656	1.09861	1	23.7687	0.389247	0.0099332	0.972292	1.0285	0.0209124	0.321779	0.102133	0.614132	3.21888	2.30259	0.6	0	8.50167	0
536	2018	C39	1993	0.142389	3.54092	1.09101e+07	0.0867656	0.0942951	5.22575	0	0	0.151949	0	0	23.6724	0.605061	-0.24863	1.09866	0.910202	-0.0567085	0.526965	-0.0759376	0.606387	3.2581	2.07944	0.625	0	8.52278	0
536	2019	C39	1993	0.168715	4.80099	3.71986e+08	0.0958661	0.0113158	5.69036	0	0	0.131093	0	0	23.4059	0.661928	-0.153807	0.852921	1.17244	-0.0360757	0.578187	-0.673707	0.596394	3.29584	2.30259	0.6	0	8.10168	0
536	2021	C39	1993	0.198807	0.58	1.25218e+08	0.0436449	0.00247168	5.76832	0	0	0.115025	0	0	23.1655	0.533911	-0.0173273	0.888447	1.12556	0.0539878	0.587056	0.373703	0.5312	3.3673	2.30259	0.6	0	8.05516	0
536	2022	C39	1993	0	56.3369	1.9657e+07	0.0436279	0.0227376	5.2933	0	0	0.0826447	0	0	22.949	0.561668	-0.117869	0.890423	1.12306	0.165352	0.649288	-0.220298	0.519335	3.4012	2.19722	0.3333	0	7.63143	0
537	2009	S90	1993	0.403877	4.57847		0.51487	0.000182504	0	0	0	0.0167861	0	0	21.7819	0.726146	0.0456125	0.306168	3.26618	0.155653	0.0006977	-0.408101	0.291898	2.83321	2.19722	0.3333	0	4.60517	0.000208994
537	2010	K70	1993	0.653595	22.8306		0.392276	-0.0389462	0	0	0	0.0254436	0	0	21.7222	0.646478	0.0608815	0.453277	2.20616	-0.0089941	0.0006519	0.503881	0.265071	2.89037	2.19722	0.3333	0	4.57471	0.000545857
537	2011	K70	1993	0.187441			0.415813	0.000197531	0	0	0	0.0689111	0	0	21.8134	0.543696	0.149292	0.682234	1.46577	0.122839	0.0006317	-0.0290112	0.306831	2.94444	2.19722	0.3333	0	4.93447	0.000288712
537	2012	K70	1993	0	5.00853		0.37308	0.000125518	0	0	0	0.0578889	0	0	21.9123	0.538782	0.138433	0.593016	1.6863	0.234561	0.0005328	0.198518	0.268062	2.99573	2.19722	0.3333	0	4.94164	0.000278065
537	2013	K70	1993	0	0.178051		0.383089	2.91561e-05	0	0	0	0.0362864	0	0	22.1467	0.5022	0.148466	0.829075	1.20616	0.208599	0.00038	-0.164602	0.283363	3.04452	2.19722	0.3333	0	4.94876	0.000276348
537	2014	K70	1993	0.0682128	0.015614		0.397524	-0.000658636	0	0	0	0.0421874	0	0	22.2949	0.480995	0.0963684	0.71316	1.40221	-0.0973908	0.0002827	-0.137333	0.242862	3.09104	2.19722	0.3333	0	4.91998	0.00016089
537	2015	K70	1993	0.115429	23.1558		0.31364	0.000359521	0	0	0	0.0432607	0	0	22.802	0.657062	0.0379438	0.710526	1.40741	-0.327058	0.0003478	0.125046	0.263528	3.13549	2.19722	0.3333	0	5.24702	0.000396037
537	2016	K70	1993	0.104248	3.09903	134944	0.26904	-0.00204811	0	0	0	0.033129	0	0	23.6333	0.821369	0.0407881	0.930248	1.07498	-0.362231	0.0002151	1.7242	0.268959	3.17805	2.19722	0.3333	0	5.88053	0
537	2017	K70	1993	0.0556948	0.071963	1.49562e+06	0.535995	0.0161472	0	0	0	0.00486853	0	0	25.0083	0.866963	0.0503563	0.959319	1.04241	0.110569	0.0201827	4.50306	0.797827	3.21888	2.19722	0.3333	0	7.48268	0
537	2018	K70	1993	0.0277701	80.6047	2.94764e+07	0.551922	0.00397302	1.60944	0	0	0.00688077	0	0	25.0534	0.859335	0.0336893	0.990715	1.00937	0.0785281	0.0240024	0.25019	0.807578	3.2581	2.19722	0.3333	0	7.54433	0.00620532
537	2019	K70	1993	0.171429	1.24283	2.90613e+06	0.400403	0.00208917	0	0	0	0.00956955	0	0	24.9705	0.80533	0.0430813	0.997322	1.00269	-0.0255759	0.0231345	-0.150431	0.80438	3.29584	2.19722	0.3333	0	7.71913	0
537	2020	K70	1993	0.0765697	1.52231	4.32576e+06	0.0992827	0.00271781	0	0	0	0.0104922	0	0	25.0386	0.794792	0.0305576	1.04788	0.954303	-0.0853169	0.0189002	-0.140785	0.801489	3.33221	2.19722	0.3333	0	7.71155	0.00539944
537	2021	K70	1993	0.196078	3.06435	3.3588e+06	2.74034e-05	0.00405638	0.693147	0	0	0.037899	0	0	25.133	0.830544	-0.0174878	0.740835	1.34983	0.0017493	0.0145413	-0.177959	0.79058	3.3673	2.19722	0.3333	0	7.32581	0.0166397
537	2022	K70	1993	0.121474	2.11475	1.64742e+06	-0.0919524	0	3.71357	0	0	0.0270322	0	0	24.3487	0.528993	0.0121811	0.843611	1.18538	-0.21863	0.54211	-0.78875	0.78668	3.4012	2.07944	0.375	0	6.85541	0
538	2009	C27	1993	0.122449	46.4002	1.47987e+07	0.0622182	0.101645	3.78419	0	0	0.0139303	0	0	22.5159	0.39556	0.111345	0.187954	5.32045	0.0766898	0.0428947	0.253108	0.676261	2.83321	2.3979	0.3636	0	8.21257	0.101748
538	2010	C27	1993		3.83877	4.58589e+06	0.0609469	0.0955139	3.21888	0	0	0.0125146	0	0	22.7557	0.421651	0.135843	0.183318	5.455	0.0566069	0.030995	0.404872	0.675315	2.89037	2.3979	0.3636	0	8.2501	0.097668
538	2011	C27	1993	0.163399	56.4108	2.12999e+07	-0.0193548	0.0453524	3.3322	0	0	0.0186315	0	0	22.9305	0.38892	0.144811	0.243034	4.11465	-0.0492566	0.11365	0.122762	0.670743	2.94444	2.3979	0.3636	0	8.27944	0.0482565
538	2012	C27	1993	0.137504	57.7747	3.06237e+07	-0.00252675	0.0116885	2.19722	0	0	0.0176952	0	0	23.0901	0.341024	0.160215	0.209733	4.76797	0.0745453	0.117366	0.209904	0.654205	2.99573	2.3979	0.3636	0	9.46149	0.0130099
538	2013	C27	1993	0.101859	2.6688	5.78535e+07	-0.0582061	0.00703607	3.43399	0	0	0.0281535	0	0	23.279	0.299057	0.197194	0.172532	5.79604	0.0265231	0.0985774	0.155475	0.653087	3.04452	2.3979	0.3636	0	8.54383	0.0156986
538	2014	C27	1993	0.127259	10.4494	8.37297e+07	-0.0824771	0.0139763	3.95124	0	0	0.0203958	0	0	23.517	0.308801	0.17092	0.230781	4.33311	0.0971073	0.101104	0.189669	0.638055	3.09104	2.3979	0.3636	0	8.8588	0.0139973
538	2015	C27	1993	0.105932	59.1622	6.80907e+07	-0.0700175	0.00830273	2.70805	0	0	0.0222968	0	0	23.6829	0.298748	0.154668	0.237021	4.21903	0.11298	0.085025	0.102249	0.682975	3.13549	2.30259	0.3	0	9.0059	0.0083105
538	2016	C27	1993	0.146879	72.3206	7.73928e+07	0.00115305	0.00695212	3.7612	0	0	0.0205503	0	0	23.9255	0.355604	0.133594	0.27925	3.58102	0.121398	0.0724914	0.0806499	0.681529	3.17805	2.3979	0.3636	0	9.03551	0.0117543
538	2017	C27	1993	0.167189	65.3734	7.8369e+07	-0.0103603	0.00532223	4.00733	0	0	0.018967	0	0	24.0448	0.345081	0.119816	0.239718	4.17157	0.0417178	0.0630041	0.0849578	0.708826	3.21888	2.3979	0.3636	0	9.02329	0
538	2018	C27	1993	0.171024	4.8316	8.96779e+07	0.0278274	0.0194733	3.73767	0	0	0.00616369	0	0	24.137	0.344172	0.113283	0.347265	2.87964	0.0865706	0.0564657	0.0984428	0.71838	3.2581	2.3979	0.3636	0	8.99566	0.0194913
538	2019	C27	1993	0.140746	44.8561	2.17118e+08	0.0601482	0.0253573	3.3673	0	0	0.0193011	0	0	24.6284	0.232755	0.10428	0.580466	1.72276	0.0423848	0.04045	0.110695	0.710639	3.29584	2.30259	0.3	1	9.00258	0
538	2020	C27	1993	0.0328138	41.6688	1.78113e+08	-0.0132096	0.00948351	4.52179	0	0	0.0170225	0.693147	1	24.7346	0.305607	0.105095	0.523158	1.91147	0.0693398	0.0560815	0.103763	0.707419	3.33221	2.30259	0.3	1	9.00344	0
538	2021	C27	1993	0.115292	49.3406	1.78356e+08	-0.0306916	0.00959254	4.14313	0	0	0.0282934	0.693147	1	24.6801	0.265026	0.0520189	0.536158	1.86512	0.0998853	0.056813	0.110899	0.68535	3.3673	2.19722	0.4444	0	9.04358	0.00991493
538	2022	C27	1993	0.0588351	70.7165	9.98984e+07	-0.0710696	0.00846491	4.07754	0	0	0.0336461	0.693147	1	24.6996	0.277451	0.0537887	0.490192	2.04002	0.0601904	0.0510738	0.0031466	0.674039	3.4012	2.3979	0.3636	0	9.08034	0.0194294
539	2009	D44	1993	0.114877	54.8304	-3076923	0.0380874	0.103102	0	0	0	0.0372215	0	0	24.1299	0.600352	0.0497804	0.82882	1.20653	0.188705	0.398539	0.0531125	0.561125	2.83321	2.89037	0.3333	0	7.55695	0.133473
539	2010	D44	1993		58.1449	4726923	0.00691086	0.135317	2.07944	0	0	0.0339147	0	0	24.267	0.621799	0.0243482	0.953827	1.04841	0.0183689	0.323943	0.0333061	0.568319	2.89037	2.89037	0.3333	0	7.54645	0.135734
539	2011	D44	1993	0.0549753	59.2899	10216923	0.0460038	0.11889	1.79176	0	0	0.0224048	0	0	24.3991	0.664351	0.006996	1.01121	0.988918	0.05139	0.37656	0.156455	0.569945	2.94444	2.89037	0.3333	0	7.5475	0
539	2012	D44	1993	0.126342	1.3131	25664265	0.00570357	0.071554	3.09104	0	0	0.0221101	0	0	24.9085	0.665573	0.0512145	0.985159	1.01506	0.119494	0.585145	1.01703	0.727061	2.99573	2.89037	0.3333	0	7.25205	0.0733631
539	2013	D44	1993	0.12945	71.5669	17577691	-0.00733314	0.0663554	3.29584	0	0	0.0362533	0	0	24.9416	0.623187	0.0650055	1.0595	0.943839	0.142963	0.611378	0.0454906	0.726877	3.04452	2.89037	0.3333	0	8.7977	0.0668712
539	2014	D44	1993	0.0653168	72.9738	20895756	-0.0271394	0.0977462	1.38629	0	0	0.0155764	0	0	24.9586	0.597825	0.0631918	0.969656	1.03129	0.121485	0.566902	-0.0578704	0.725949	3.09104	2.89037	0.3333	0	8.80852	0.0980278
539	2015	D44	1993	0.065703	1.4821	16112458	-0.016893	0.0775833	3.17805	0	0	0.000895285	0	0	24.9988	0.57978	0.0656736	0.961338	1.04022	0.145195	0.616382	-0.114394	0.747999	3.13549	2.77259	0.375	0	8.84549	0.0789802
539	2016	D44	1993	0.223839	75.2363	19074097	0.00946989	0.0458166	3.43399	0	0	0.030984	0	0	24.9814	0.584921	0.0180377	1.03746	0.963891	0.123163	0.591631	-0.118283	0.745898	3.17805	2.83321	0.3529	0	8.79604	0
539	2017	D44	1993	0.28169	74.1902	41344595	-0.0159764	0.0481589	3.93183	0	0	0.0325052	0	0	24.986	0.581693	0.0160599	1.06712	0.937099	0.0517697	0.577351	0.174712	0.749833	3.21888	2.70805	0.3333	0	8.8475	0
539	2018	D44	1993	0.158946	7.6534	43530965	-0.015362	0.0513134	4.14313	0	0	0.00498594	0	0	25.0182	0.57019	0.0126107	1.09546	0.912862	0.0818214	0.561268	0.0287017	0.74843	3.2581	2.70805	0.3333	0	8.81507	0
539	2019	D44	1993	0.239904	75.2116	33284069	0.000355347	0.064716	3.95124	0	0	0.00860738	0	0	25.047	0.546989	0.0242897	1.14648	0.872236	0.109613	0.510861	0.0712056	0.748446	3.29584	2.70805	0.3333	0	8.80807	0
539	2020	D44	1993	0.256301	72.6404	30457198	-0.0155931	0.101389	4.18965	0	0	0.0123042	0	0	25.1773	0.584238	0.0326464	1.15206	0.868008	0.0730571	0.548968	-0.0351187	0.750554	3.33221	2.70805	0.3333	0	8.8238	0.106256
539	2021	D44	1993	0.161812	1.66725	37606578	0.00535326	0.105568	4.52179	1	0	0.0472488	1.38629	1	25.4618	0.713438	-0.0446728	1.03188	0.969103	-0.0003527	0.498314	0.559078	0.732496	3.3673	2.30259	0.4	0	9.07578	0.125728
539	2022	D44	1993	0.240457	72.0779	51267272	-0.0127922	0.112583	4.07754	1	0	0.0463686	1.38629	1	25.6023	0.781585	-0.0367407	1.0207	0.979715	0.0112534	0.474511	0.192311	0.730773	3.4012	2.3979	0.3636	0	9.0867	0.128582
540	2009	S90	1994	0.166182	1.48866		0.0287322	0.00502496	0	0	0	0.00879741	0	0	22.5617	0.801839	0.100251	0.561004	1.78252	-0.0777378	0.0108797	0.795933	0.556917	2.77259	2.48491	0.3333	0	7.2211	0.0472541
540	2010	K70	1994	0.321637	1.42029		0.264931	0.00511184	0	0	0	0.0179001	0.693147	1	23.2406	0.848338	0.060635	0.537731	1.85966	-0.0277155	0.0063706	1.03492	0.510001	2.83321	2.48491	0.3333	0	7.35308	0.046317
540	2011	K70	1994	0.141693	2.13072		0.378382	0.00654707	0	0	0	0.0268574	0.693147	1	23.6142	0.863577	0.0348399	0.760051	1.3157	-0.0912136	0.166446	0.0007845	0.506729	2.89037	2.3979	0.3636	1	7.67879	0.00656129
540	2012	K70	1994	0.233372	4.47088		0.424085	0.002276	0	0	0	0.0186528	0.693147	1	23.9775	0.89857	0.0199657	0.805738	1.2411	-0.0599436	0.113059	0.0672004	0.512937	2.94444	2.3979	0.3636	0	7.94874	0.00227865
540	2013	K70	1994	0.148588	49.4645		0.405014	0.00480224	0	0	0	0.00999098	0	0	24.3192	0.899756	0.034699	0.905902	1.10387	-0.0044518	0.0786012	1.1316	0.527005	2.99573	2.48491	0.3333	0	8.12029	0.0074616
540	2014	K70	1994	0.0361795	0.699641		0.422113	0.00179273	0	0	0	0.013172	0	0	24.4936	0.824051	0.0401352	0.821784	1.21687	0.0368471	0.0801232	0.5035	0.549752	3.04452	2.48491	0.3333	0	8.11133	0.00179533
540	2015	K70	1994	0.096743	5.71193		0.267897	0.000371684	0	0	0	0.00636198	1.60944	1	24.7379	0.766098	0.0529244	0.697829	1.43301	-0.0017572	0.0609143	0.350735	0.524914	3.09104	2.48491	0.3333	0	8.09346	0.000408009
540	2016	K70	1994	0.0708215	50.9099		0.133017	0.000560196	0			0.00233325	0	0	24.9882	0.781105	0.0466626			0.006265	0.0456407	0.264813	0.552205	3.13549	2.48491	0.3333	0	8.26873	0.000251531
540	2017	K70	1994	0.0284172	55.1634		0.0786911	0.000794003	0.693147			0.01667	0	0	25.4101	0.824242	0.0238626			-0.029503	0.0295776	-0.188442	0.550506	3.17805	2.48491	0.3333	0	8.61378	0.00226248
540	2018	K70	1994	0.140506	55.4687		0.119189	0.00187926	0			0.0172291	0	0	25.3478	0.806701	0.0137645			-0.004349	0.0303735	-0.10515	0.553747	3.21888	2.48491	0.3333	0	8.74273	0
540	2019	K70	1994	0.0883197	54.3377		0.0842592	0.000787757	2.83321	0	0	0.00544524	1.79176	1	25.5094	0.826794	0.0103799	0.979085	1.02136	0.0884594	0.0296607	-0.110022	0.539668	3.2581	2.3979	0.3636	0	8.6477	0
540	2020	K70	1994		5.86186		0.0272315	0.014856	1.60944	0	0	0.00533396	1.79176	1	25.6538	0.843467	0.005498	0.997174	1.00283	0.0925496	0.0250269	-0.432922	0.523108	3.29584	2.56495	0.3846	0	8.69115	0
540	2021	K70	1994	0.487329	51.8854		0.0074409	0.000737091	2.48491	0	0	0.0486305	0.693147	1	25.7638	0.927897	-0.0724855	0.954799	1.04734	0.0989969	0.0210423	-0.195512	0.523073	3.33221	2.48491	0.3333	0	8.54267	0
540	2022	K70	1994	0.590145	1.29699		0.0221242	#N/A	0	0	0	0.066919	0	0	25.7076	1.0641	-0.130864	0.880372	1.13588	0.0256376	0.0215387	-0.335562	0.455145	3.3673	1.79176	0.3333	1	8.19063	#N/A
541	2009	C38	1993	0.195822	3.32341	1.79671e+06	-0.0607104	0.0519701	1.60944	0	0	0.0314878	0	0	21.8202	0.0965254	0.077673	0.361557	2.76582	0.163121	0.22277	-0.0066443	0.277898	2.83321	2.19722	0.3333	1	9.0405	0.0533383
541	2010	C38	1993		1.62795	3.99208e+06	-0.0675404	0.0182665	2.19722	0	0	0.00673802	0	0	21.8638	0.101122	0.0885412	0.246149	4.06257	0.0673249	0.218352	0.145713	0.287744	2.89037	2.07944	0.375	1	9.05334	0.0210727
541	2011	C38	1993	0.153296	14.9457	1.40657e+06	-0.0780647	0.0213684	2.3979	0	0	0.0112662	0	0	21.8724	0.100524	0.0946114	0.406754	2.45849	0.0855249	0.203793	0.155854	0.274296	2.94444	2.19722	0.3333	1	8.89686	0.0216987
541	2012	C38	1993	0	13.2763	1.63307e+06	-0.0742437	0.0159692	3.46574	0	0	0.0172145	0	0	21.9611	0.130811	0.121211	0.582602	1.71644	0.126845	0.156352	-0.0261039	0.27513	2.99573	2.07944	0.375	0	8.94338	0.0164536
541	2013	C38	1993	0.0424628	27.3601	1.03179e+06	-0.0746416	0.0127609	4.15888	0	0	0.0241152	0	0	21.9393	0.132906	0.0739616	0.552951	1.80848	0.0606906	0.140122	0.147494	0.275776	3.04452	2.19722	0.3333	0	9.09099	0.0197757
541	2014	C38	1993	0.125865	0.087816	2.17402e+06	-0.0338061	0.0252909	3.46574	0	0	0.0288341	0	0	22.0415	0.171864	0.0750064	0.393544	2.54101	0.0817937	0.123978	0.214496	0.284046	3.09104	2.19722	0.3333	0	9.09874	0.0287402
541	2015	C38	1993	0.230415	14.7083	4.78001e+06	-0.0178785	0.0180797	3.98898	0	0	0.0458891	0	0	22.523	0.163774	0.0077025	0.313806	3.18668	0.0311369	0.0800947	-0.0625626	0.342441	3.13549	2.19722	0.3333	0	8.99069	0.0183575
541	2016	C38	1993	0.139567	4.77305	1.66938e+06	-0.0163995	0.01644	3.98898	0	0	0.101413	0	0	22.5316	0.179453	0.17669	0.495604	2.01774	0.0475362	0.0731139	0.170265	0.362598	3.17805	2.19722	0.3333	0	9.14634	0
541	2017	C38	1993	0.0477669	41.2313	1185148	-0.0475253	0.0363186	4.5326	0	0	0.10395	0	0	22.4595	0.15437	0.126668	0.499912	2.00035	0.0380247	0.0851897	0.12884	0.362598	3.21888	2.19722	0.3333	0	9.12794	0
541	2018	C38	1993	0.103864	37.9836	3.00052e+07	0.0131336	0.0296133	4.75359	0	0	0.0642143	0	0	22.4439	0.223124	0.0673209	0.718274	1.39223	0.110589	0.0916413	0.0004652	0.362598	3.2581	2.19722	0.3333	0	9.13065	0
541	2019	C38	1993	0.168512	40.3105	6.48537e+06	0.0250454	0.00956223	5.01728	0	0	0.0504321	0	0	22.5438	0.205303	0.0515928	0.841408	1.18848	0.0822783	0.101994	-0.122142	0.362598	3.29584	2.19722	0.3333	0	8.92811	0
541	2020	C38	1993	0.141343	33.0227	2.53729e+07	0.0299003	0.0360901	5.3799	0	0	0.0189828	0	0	22.8656	0.259076	0.0438488	0.872168	1.14657	0.046345	0.0804884	0.122046	0.402831	3.33221	2.19722	0.3333	0	8.97664	0
541	2021	C38	1993	0.19125	39.5319	1.59719e+07	0.0331767	0.0247795	5.75574	0	0	0.0134425	0	0	22.9953	0.35292	0.0293428	0.943098	1.06034	-0.0285605	0.136405	0.274446	0.412223	3.3673	2.19722	0.3333	0	9.13637	0.053685
541	2022	C38	1993	0.0242014	48.1083	6.89032e+07	0.111442	0.060919	5.26269	0	0	0.00938533	0	0	23.4503	0.43741	0.0280825	1.21399	0.823727	0.0696595	0.229481	0.835435	0.423933	3.4012	2.19722	0.3333	0	9.46429	0.0611603
543	2009	D44	1993	0.0970874	2.02443	8.74609e+07	0.0199948	0.108184	0	0	0	0.00440562	0	0	23.1476	0.503837	0.010937	0.874329	1.14373	0.0761718	0.447922	0.1791	0.645074	2.83321	2.07944	0.25	0	8.27512	0.109732
543	2010	D44	1993	0.370675	64.5831	1.10485e+08	0.0449398	0.205429	0	0	0	0.00551745	0	0	23.265	0.58094	0.0141668	1.00401	0.996005	0.0296958	0.387586	0.137864	0.643043	2.89037	2.19722	0.3333	0	8.23854	0.217396
543	2011	D44	1993	0.295567	4.05456	6.03221e+07	0.020438	0.195644	0.693147	0	0	0.0110256	0	0	23.4158	0.667547	-0.0066121	1.07313	0.931854	0.0129585	0.538009	0.36099	0.630956	2.94444	2.19722	0.3333	0	8.23058	0.197517
543	2012	D44	1993	0.188947	0.554554	1.58827e+06	0.046657	0.131063	0	0	0	0.0144525	0	0	23.5704	0.670248	0.0235087	0.986877	1.0133	0.0858637	0.660296	0.484349	0.640003	2.99573	2.19722	0.3333	0	8.14989	0.131216
543	2013	D44	1993	0.103627	0.262846	1.33024e+07	-0.0177503	0.111322	0	0	0	0.05517	0	0	23.8066	0.543037	0.0971427	1.09001	0.917426	0.151534	0.670837	0.643932	0.596076	3.04452	2.19722	0.3333	0	8.23536	0.132102
543	2014	D44	1993	0.0616143	48.0039	1.14262e+07	-0.021982	0.031769	0	0	0	0.042746	0	0	23.858	0.455475	0.0728529	0.959027	1.04272	0.15384	0.605349	0.0237506	0.536352	3.09104	2.07944	0.375	0	8.20658	0.0320397
543	2015	D44	1993	0.0993542	2.73425	2.40086e+07	-0.0018121	0.0268459	1.94591	0	0	0.0089687	0	0	23.8491	0.424879	0.0865802	0.918954	1.08819	0.13983	0.576413	-0.121911	0.503499	3.13549	2.19722	0.3333	0	8.1806	0.0270285
543	2016	D44	1993	0.0472813	50.2933	3.32345e+07	0.0186019	0.0605779	2.3979	0	0	0.02845	0	0	24.0223	0.450682	0.0488627	1.04853	0.953714	0.071645	0.458883	-0.0587955	0.500123	3.17805	2.19722	0.3333	0	8.17808	0
543	2017	D44	1993	0.0484496	6.50124	2.15701e+07	-0.00418816	0.0616979	3.09104	0	0	0.0521002	0	0	24.0022	0.480776	0.0029568	1.22051	0.819329	0.0372704	0.522546	0.14802	0.502012	3.21888	2.19722	0.3333	0	8.15479	0
543	2018	D44	1993	0.1766	49.123	2.17879e+07	-0.00382772	0.0291202	1.38629	0	0	0.0243436	0	0	24.0871	0.501899	0.0230728	1.25212	0.798647	0.0473133	0.608318	0.0990399	0.49983	3.2581	2.19722	0.3333	0	8.1716	0.047109
543	2019	D44	1993	0.140252	8.51648	2.32329e+07	-0.0205054	0.0169152	3.4012	0	0	0.0170102	0	0	24.2167	0.4456	0.0342708	1.22754	0.814639	0.081078	0.502057	0.19944	0.624541	3.29584	2.19722	0.3333	0	8.15995	0
543	2020	D44	1993	0.185943	60.2432	2.01124e+07	-0.0162871	0.0323017	1.94591	0	0	0.0109981	0	0	24.2405	0.425592	0.0399078	1.30132	0.768451	0.0875501	0.453942	0.0409985	0.596202	3.33221	2.19722	0.3333	0	8.14497	0
543	2021	D44	1993	0.160359	59.5322	1.73894e+07	0.0244005	0.0796542	3.82864	0	0	0.0614391	0	0	24.4264	0.589031	-0.0591007	1.08608	0.920742	-0.0260353	0.360609	0.255508	0.606913	3.3673	2.19722	0.3333	0	8.18451	0.102986
543	2022	D44	1993	0.0584624	3.19176	4.98896e+07	0.0594236	0.114117	4.12713	0	0	0.0553089	0	0	24.5342	0.624365	0.0042401	1.17773	0.849091	0.0634862	0.351397	0.154208	0.607015	3.4012	2.19722	0.3333	0	8.20166	0
544	2009	C30	1993	0			-0.100765	0.0538021	0	0	0	0.0124525	0	0	20.429	0.309714	0.079265	0.437175	2.28741	0.0371493	0.177832	0.131964	0.584511	2.83321	1.94591	0.4286	1	5.83188	0.0538021
544	2010	C30	1993	0.027533	0.2	458905	-0.0373261	0.108402	0	0	0	0.0105317	0	0	20.7203	0.410177	0.084654	0.457186	2.18729	0.138697	0.140619	0.106035	0.587282	2.89037	2.19722	0.3333	1	6.09357	0.108402
544	2011	N78	1993	0	57.82		-0.0571388	0.160926	0	0	0	0.0203319	0	0	21.0393	0.508813	0.068947	0.37874	2.64034	0.0290825	0.199702	0.226295	0.584623	2.94444	2.19722	0.3333	1	6.32972	0.160926
544	2012	D46	1993	0	25.07	21030000	-0.0991827	0.145876	0	0	0	0.0265627	0	0	21.0811	0.456757	0.0722607	0.45739	2.18632	0.0549316	0.24428	0.0693885	0.579451	2.99573	2.19722	0.3333	1	6.51471	0.145876
544	2013	D46	1993	0	0.001113	3.02262e+07	-0.0688483	0.250343	0	0	0	0.0168571	0	0	21.3398	0.544197	0.0364929	0.462592	2.16173	0.0452788	0.244162	0.167136	0.571817	3.04452	2.07944	0.375	1	6.56808	0.250343
544	2014	D46	1993	0.0867804	56.51	2.57883e+07	-0.0207134	0.18892	0.693147			0.00367637	0	0	21.5544	0.606739	0.032765			0.0728334	0.284707	0.179267	0.579963	3.09104	1.94591	0.4286	1	6.62274	0.189191
544	2015	D46	1993	0.0805802	1.848	2.85782e+07	0.0369808	0.034191	0.693147	0	0	0.00886284	0	0	21.6065	0.588091	0.0439036	0.365956	2.73257	0.18147	0.281883	-0.103758	0.590628	3.13549	1.94591	0.4286	1	6.48616	0.175442
544	2016	D46	1993	0.0383583	2.02548	2.25289e+07	-0.0118609	0.113019	0	0	0	0.00964453	0	0	22.5483	0.152379	0.0692098	0.712528	1.40345	0.0383573	0.46239	0.807481	0.752651	3.17805	1.94591	0.4286	1	7.04578	0
544	2017	D46	1993	0	0.525878	2.29798e+07	-0.054938	0.0592576	2.19722	0	0	0.000695766	0	0	22.6344	0.175362	0.0498916	0.766271	1.30502	0.0524756	0.435359	0.0421941	0.753961	3.21888	1.94591	0.4286	1	7.06987	0
544	2018	D46	1993	0.0738371	0.3533	2.46153e+07	-0.00831349	0	3.58352	0	0	0.0027761	0.693147	1	22.9301	0.330266	0.0524314	1.07226	0.932613	0.0309283	0.331422	0.0519439	0.782807	3.2581	2.19722	0.4444	1	7.12769	0
544	2019	D46	1993	0.10989	0.009138	1.68511e+07	0.0330529	0.1691	4.43082	0	0	0.0035607	0.693147	1	23.1105	0.40869	0.0478748	1.03167	0.969306	0.0707962	0.280842	0.693955	0.787865	3.29584	2.19722	0.4444	1	7.36771	0
544	2020	D46	1993	0.0585823	76.7306	3.0196e+07	0.0814423	0.228425	4.83628	0	0	0.00860518	0.693147	1	23.5075	0.576077	0.038231	1.00184	0.998159	0.0375746	0.164563	0.235687	0.769671	3.33221	2.19722	0.4444	1	7.41156	0
544	2021	D46	1993	0.176367	76.3627	2.83621e+07	0.0759363	0.0283473	4.48864	0	0	0.00896211	0	0	23.7812	0.660074	0.0288407	1.04915	0.953154	-0.126166	0.123935	1.85638	0.767138	3.3673	2.07944	0.5	0	7.47136	0
544	2022	D46	1993	0.0358166	76.1107	3.40308e+07	0.0783164	0.00850516	4.12713	0	0	0.00778023	0	0	24.0057	0.716453	0.0200261	1.05521	0.947676	-0.0871186	0.0959085	0.0124225	0.76631	3.4012	2.19722	0.4444	0	7.49998	0
545	2009	C27	1993	0.0266454			-0.116895	-0.0479156	0	0	0	0.0574775	0	0	19.2905	0.963965	-0.0528695	0.169176	5.91099	-0.144772	0.0168878	-0.310297	0.308331	2.83321	1.60944	0.4	1	5.66988	0.0957798
545	2010	C27	1993	0	19.19		0.00505262	#N/A	0	0	0	0.112471	0	0	19.2252	1.17328	-0.204836	0.168275	5.94265	0.0235372	0.349114	-0.0056459	0.277656	2.89037	1.60944	0.4	0	5.85507	#N/A
545	2013	C26	1993	0.0574053	13.711	1.64961e+07	-0.048198	-0.00324138	1.09861	0	0	0.152632	0	0	20.8832	0.357445	0.138861	0.594424	1.6823	0.140574	0.486355	7.53611	0.615602	3.04452	1.60944	0.4	0	6.29711	0.223899
545	2014	C26	1993	0.531601	2.25707	2.62758e+07	0.0716043	0.130422	2.56495	0	0	0.159501	0	0	21.4721	0.231992	0.025364	0.590137	1.69452	0.037424	0.260555	-0.127292	0.528992	3.09104	1.60944	0.4	0	6.70196	0.130422
545	2015	C26	1993	0.17783	1.09205	4.37058e+07	0.107628	0.175291	0.693147	0	0	0.036119	0	0	21.6494	0.300855	0.0565522	0.368422	2.71428	0.0266839	0.235227	-0.0341135	0.475191	3.13549	1.60944	0.4	0	6.98933	0.175293
545	2016	C26	1993	0.141844	40.1106	1.70292e+07	0.0166618	0.0846262	1.09861	0	0	0.0207538	0	0	21.715	0.294113	0.046278	0.419934	2.38133	-0.047997	0.467728	0.473607	0.425003	3.17805	1.38629	0.5	0	6.98194	0.0846321
545	2017	C26	1993	0.0530223	40.0201	1.7389e+07	0.0364825	0.00313018	1.79176	0	0	0.0108646	0	0	21.7357	0.271909	0.0608745	0.485554	2.0595	0.093227	0.444376	0.664326	0.412266	3.21888	1.60944	0.4	0	6.97914	0
545	2018	C26	1993	0.0959693	38.7216	1.6672e+07	0.0409849	0.00332868	1.94591	0	0	0.0190173	0	0	21.8632	0.34333	0.0347159	0.756416	1.32202	-0.112249	0.376391	0.0652583	0.412054	3.2581	1.60944	0.4	0	6.91374	0
545	2019	C26	1993	0.199302	0.001003	5.31445e+07	0.0674698	0.00587106	2.56495	0	0	0.0303276	0	0	21.8518	0.32825	0.0080449	0.774934	1.29043	-0.0006805	0.380915	0.0163138	0.413386	3.29584	1.60944	0.4	0	6.89771	0
545	2020	C26	1993	0.167954	35.58	1.51445e+07	0.106098	0.00761245	3.13549	0	0	0.0677193	0.693147	1	21.7837	0.37427	-0.083702	0.646058	1.54785	0.0615346	0.38954	-0.0269429	0.387006	3.33221	1.60944	0.4	0	6.87109	0
545	2021	C26	1993	0.191755	0.045438	1.51445e+07	0.0932936	0.00941592	2.83321	0	0	0.0720937	0.693147	1	21.8477	0.376626	0.0359742	0.60316	1.65794	0.0374699	0.34332	0.428569	0.367744	3.3673	1.60944	0.4	0	6.95082	0
545	2022	C26	1993	0.148148		1.51445e+07	0.0499006	0.0511615	1.38629	0	0	0.07173	1.38629	1	21.8495	0.391426	-0.0474078	0.6606	1.51378	0.0105057	0.322326	-0.0420334	0.366182	3.4012	1.60944	0.4	0	7.20489	0
546	2009	K70	1993	0.131622		53423.2	0.222044	-0.00954103	0	0	0	0.060912	0	0	19.8239	0.628178	0.0390416	0.173543	5.76225	0.0814044	0.0027407	58.3567	0.342896	2.83321	1.79176	0.3333	0	4.45435	0.000829352
546	2010	K70	1993	0.0445038	11.85		0.219916	0.00204202	0.693147	0	0	0.0581928	0	0	20.0011	0.678716	0.004083	0.214267	4.66708	0.007781	0.0035122	-0.752395	0.280804	2.89037	1.79176	0.5	0	4.56435	0.00209119
546	2011	K70	1993	0.164204	11.85		0.13616	0.000283501	0.693147	0	0	0.0346644	0	0	19.8656	0.585151	0.0488408	0.329893	3.03129	0.0687668	0.0053507	1.21047	0.273309	2.94444	1.94591	0.4286	0	4.46591	0.000313767
546	2012	K70	1993	0.207254	0.001357	301786	0.213167	0.00714874	4.7185	0	0	0.0276592	0	0	19.8627	0.573679	0.0127691	0.322468	3.10108	0.14961	0.0371132	-0.323762	0.275949	2.99573	1.94591	0.4286	0	4.74493	0.0697852
546	2013	K70	1993	0.202511	25.6053	87858.9	0.0733387	0.0305783	4.82028	0	0	0.0276855	0	0	19.4857	0.301097	0.0582305	0.289687	3.452	-0.0696588	0.103745	-0.246847	0.276262	3.04452	1.94591	0.4286	0	4.39445	0.0341464
546	2014	C30	1993	0.0330251	14.206	1.98345e+06	0.177059	0.312183	0	0	0	0.0284618	0	0	22.1317	0.581223	0.111873	0.854335	1.1705	0.0404629	0.679839	14.3528	0.684389	3.09104	1.94591	0.4286	0	7.72533	0.406056
546	2015	C30	1993	0.0761035	0.687586	5.82658e+06	0.06188	0.0951987	0	0	0	0.00689046	0	0	22.199	0.543304	0.0685863	0.615588	1.62446	0.0638702	0.556152	0.358047	0.647256	3.13549	1.94591	0.4286	0	7.44366	0.0981456
546	2016	C30	1993	0.0312793	0.372691	4.17203e+06	-0.0657573	0.13036	0	0	0	0.00658461	0	0	22.3564	0.544929	0.0690556	0.716429	1.39581	-0.0047034	0.552084	0.160219	0.632034	3.17805	1.79176	0.5	0	7.63868	0.133554
546	2017	C30	1993	0.0966806	45.2266	4.28301e+07	0.0334404	0.131776	2.77259	0	0	0.0111077	0	0	22.8015	0.516107	0.0613158	0.532337	1.87851	0.0367811	0.419421	1.34435	0.540834	3.21888	1.94591	0.4286	0	8.17075	0.250647
546	2018	N77	1993	0	1.89225	6.47047e+07	0.0357052	0.0677212	3.3322	0	0	0.0101302	0	0	22.8533	0.493778	0.0542766	0.82358	1.21421	0.0642618	0.433994	0.571742	0.546847	3.2581	1.94591	0.4286	0	8.12207	0.0800969
546	2019	N77	1993	0.117855	42.289	1.22931e+08	0.00911765	0.0651747	3.78419	0	0	0.00641213	0	0	22.9371	0.464441	0.0659142	0.810697	1.23351	0.0701317	0.438624	0.024728	0.504324	3.29584	1.79176	0.5	1	8.13241	0.094021
546	2020	N77	1993		0.011252	1.96945e+08	-0.0532533	0.0389599	4.85203	0	0	0.0085079	1.09861	1	23.0062	0.460148	0.0509723	0.992159	1.0079	0.0574037	0.411373	0.0612261	0.468383	3.33221	1.79176	0.5	1	8.10138	0
546	2021	N77	1993	0.113615	0.02938	1.89481e+08	-0.0478798	0.0533745	3.3322	0	0	0.0387413	1.09861	1	23.1026	0.431598	0.0005501	0.730773	1.36841	0.0166575	0.359252	0.0077901	0.493516	3.3673	1.60944	0.6	1	8.04495	0
546	2022	N77	1993	0.0587659	31.2116	8.79685e+07	0.0262915	0.0900717	0	2	0	0.0526485	2.30259	1	22.7878	0.283573	-0.050099	0.693812	1.44131	0.0419738	0.191889	-0.358025	0.473552	3.4012	1.79176	0.5	0	7.04316	0
547	2009	C39	1993	0.110072	3.8	1.87351e+06	-0.0967586	0.01114	2.89037	0	0	0.0221722	0	0	21.2525	0.300991	0.0597764	0.646634	1.54647	0.0504413	0.0686078	-0.0533699	0.315177	2.83321	1.94591	0.4286	0	6.83411	0.0113958
547	2010	C39	1993	0.138504	0.277725	1.12275e+06	-0.0714573	0.0197396	2.56495	0	0	0.018055	0	0	21.3515	0.280524	0.0289141	0.526496	1.89935	0.0527261	0.0683093	0.164388	0.265207	2.89037	1.94591	0.4286	0	6.85013	0.0341257
547	2011	C39	1993	0.153218	6.33	9.06712e+07	-0.0298484	-0.0187929	3.17805	0	0	0.0196803	0	0	21.5027	0.244076	0.0661609	0.743634	1.34475	0.0268392	0.0408967	-0.0856631	0.382332	2.94444	1.94591	0.4286	0	6.91175	0.0238303
547	2012	C39	1993	0.17762	3.48	1.10398e+06	-0.030949	0.00902481	2.70805	0	0	0.0174803	0	0	21.673	0.318555	0.061552	0.747624	1.33757	0.0027577	0.0339028	0.036216	0.339455	2.99573	1.94591	0.4286	0	6.9575	0.00903324
547	2013	C39	1993	0.180636	7.38	5.56965e+06	-0.00556394	0.0159893	3.3673	0	0	0.00450051	0	0	21.7661	0.373312	0.0577507	0.697637	1.43341	-0.0396902	0.0540092	0.265828	0.32767	3.04452	1.94591	0.4286	1	6.89669	0.0161975
547	2014	C39	1993	0.124688	2.56078	1.84308e+06	-0.053278	0.0117524	3.61092	0	0	0.00927511	0	0	21.9711	0.300708	0.0725341	0.277662	3.6015	0.0380392	0.0539223	0.596533	0.316722	3.09104	1.94591	0.4286	1	7.15696	0.0539192
547	2015	C39	1993	0.0759494	4.16918	2.81475e+06	-0.0334698	0.0124114	4.17439	0	0	0.0194254	0	0	22.638	0.189144	0.0421056	0.348384	2.8704	0.0252633	0.0355842	0.311624	0.31082	3.13549	2.19722	0.3333	0	7.31721	0.0251938
547	2016	C39	1993	0.0906618	34.5708	3.21324e+06	-0.0505578	0.0128102	4.60517			0.019998	0	0	22.6614	0.223353	0.0407224			0.0254215	0.0605953	0.818877	0.305844	3.17805	2.19722	0.3333	0	7.40792	0
547	2017	C39	1993	0.0841751	9.01205	1.35321e+07	-0.0722358	0.0230756	4.55388			0.00604765	0	0	22.7543	0.255144	0.042408			0.0254164	0.0826151	0.150743	0.300422	3.21888	2.19722	0.3333	0	7.52618	0.0310624
547	2018	C39	1993	0.0327493	21.4284	2.6876e+07	-0.0873736	0.0355138	5.23644	0	0	0.00709569	0	0	22.9563	0.22516	0.059904	0.765576	1.30621	0.020016	0.0660034	0.496127	0.275627	3.2581	2.19722	0.3333	0	7.76345	0
547	2019	C39	1993	0	4.36543	7.00984e+07	-0.0839217	0.0477324	5.3799	0	0	0.013446	0.693147	1	23.1084	0.24599	0.0715799	0.658148	1.51941	0.003572	0.0651545	0.148888	0.26909	3.29584	2.19722	0.3333	0	7.7519	0
547	2020	C39	1993	0.027115	16.5312	6.78114e+07	-0.106548	0.00587994	5.56834	0	0	0.00940684	0.693147	1	23.2438	0.248536	0.0749598	0.322433	3.10142	0.0156655	0.0544979	0.0982333	0.275044	3.33221	2.19722	0.3333	0	7.85903	0
547	2021	C39	1993	0.0495458	4.54013	7.22756e+07	-0.0814577	0.0158676	5.59099	0	0	0.0150044	0.693147	1	23.3597	0.284414	0.0495148	0.519828	1.92371	-0.0195969	0.0507063	-0.0658651	0.274174	3.3673	2.07944	0.375	0	7.97831	0
547	2022	C39	1993	0	1.69294	9.72424e+07	-0.141706	0.0095713	4.55388	0	0	0.0375966	0	0	23.4081	0.30465	0.0042127	0.753806	1.3266	-0.0353155	0.0501897	-0.165947	0.233768	3.4012	2.19722	0.3333	0	8.06054	0
548	2009	N78	1993	0.224972	0.026041	100000	-0.217927	0.007109	0	0	0	0.0603612	0	0	21.471	0.331394	0.0551421	0.425782	2.34862	-0.0142096	0.138817	0.0086697	0.320331	2.83321	2.19722	0.3333	0	5.36129	0.00719703
548	2010	G58	1993	0.229885	0.32788		-0.266052	0.0134602	0	0	0	0.0204543	0	0	21.5138	0.329299	0.0457714	0.569567	1.75572	0.0014677	0.127796	0.504153	0.31643	2.89037	2.19722	0.3333	0	5.37064	0.0134721
548	2011	G58	1993		0.190248		-0.255108	0.0132421	1.09861	0	0	0.0134096	0	0	21.4527	0.277067	0.0315805	0.861708	1.16049	0.0555067	0.13664	-0.190458	0.313874	2.94444	2.19722	0.3333	0	5.33272	0.0132765
548	2012	G54	1993	0.177305			-0.247864	0.00989756	0.693147	0	0	0.0174708	0	0	21.4933	0.292067	0.0191527	0.811971	1.23157	0.0326611	0.121914	-0.142323	0.314482	2.99573	2.19722	0.3333	0	5.38907	0.0101683
548	2013	G54	1993	0.179856			-0.264725	0.00758801	0	0	0	0.0133281	0	0	21.3871	0.228587	0.0095724	0.687559	1.45442	0.0520211	0.125713	-0.0440308	0.334871	3.04452	2.07944	0.375	0	6.66568	0.00787979
548	2014	G54	1993	0.194878	0.46	641173	-0.237263	0.00244775	1.09861	0	0	0.00711562	0	0	21.3872	0.219023	0.0099881	0.456561	2.19029	0.126838	0.132832	-0.0710855	0.340927	3.09104	2.07944	0.375	0	6.48921	0.00340101
548	2015	G54	1993	0.138026	0.002223		-0.071772	0.00883195	0	0	0	0.00298951	0	0	21.4452	0.273105	0.0037303	0.312941	3.19549	0.0382088	0.113719	-0.110867	0.336563	3.13549	2.07944	0.375	0	6.60123	0.00887664
548	2016	G54	1993	0.148478	0.334305	880000	0.273607	0.0298715	0	0	0	0.0128211	0	0	21.5882	0.348942	0.0225622	0.487945	2.04941	0.0983831	0.124982	0.156394	0.356214	3.17805	2.07944	0.375	0	6.64509	0
548	2017	G54	1993	0.0940291	0.008714		0.110536	0.0298531	0	0	0	0.0352448	0	0	21.4563	0.21483	0.0547883	0.551806	1.81223	0.127313	0.148263	3.59081	0.346156	3.21888	2.07944	0.375	0	6.6958	0
548	2018	G54	1993	0.224888	32.311	480917	0.126857	0.0267652	0	0	0	0.0277904	0	0	21.4804	0.231998	0.0146326	0.795249	1.25747	0.0305143	0.131934	-0.692368	0.345935	3.2581	1.94591	0.4286	0	6.66568	0
548	2019	G54	1993	0.205158	32.3631	788882	0.182913	0.0206109	0	0	0	0.0281458	0	0	21.5467	0.265587	0.0207251	0.844852	1.18364	-0.0302411	0.118086	-0.0363836	0.348725	3.29584	2.19722	0.3333	0	6.69827	0
548	2020	G54	1993	0.161518	32.31	444863	0.0515475	0.0189553	0	0	0	0.00989745	0	0	21.5403	0.20753	0.0368207	0.90853	1.10068	-0.0535966	0.0971537	0.515067	0.345653	3.33221	2.19722	0.3333	0	6.62274	0
548	2021	G54	1993	0.321356	32.7807	1.09237e+06	0.0396923	0.011356	0	0	0	0.00983067	0	0	21.7466	0.340219	0.0205655	0.943688	1.05967	-0.142192	0.0735352	-0.0169135	0.35578	3.3673	2.19722	0.3333	0	6.7093	0
548	2022	G54	1993	0.304157	32.3299	723809	0.0465438	0	0	0	0	0.0152809	0	0	21.9331	0.445025	0.0113963	0.813231	1.22966	0.160371	0.056809	-0.0309539	0.34592	3.4012	2.19722	0.3333	0	6.57647	0
550	2009	C36	1993	0.356824	2.40855		0.238466	0.0800576	1.60944	0	0	0.00588768	0	0	22.8388	0.403587	0.151514	0.430974	2.32033	0.375494	0.239514	0.214995	0.752008	2.83321	2.19722	0.3333	0	9.0269	0
550	2010	C36	1993	0.183318	4.51105		0.245074	0.0550843	4.20469	0	0	0.0175166	0	0	23.1425	0.444496	0.178887	0.435308	2.29722	0.241834	0.201017	0.511319	0.753567	2.89037	2.19722	0.3333	0	9.19319	0
550	2011	C36	1993	0.486224	3.33839	92723000	0.139884	0.0916354	5.1985	0	0	0.0176266	0	0	23.193	0.37164	0.164877	0.626463	1.59626	0.0970831	0.192893	0.107123	0.760557	2.94444	2.19722	0.3333	0	9.232	0
550	2012	C36	1993	0.324675	72.635	179086170	0.169218	0.117707	4.52179	0	0	0.0207369	0	0	23.2967	0.375408	0.123525	0.685014	1.45982	0.172824	0.175578	0.0010144	0.765066	2.99573	2.19722	0.3333	0	9.30783	0.124755
550	2013	C36	1993	0.208914	77.1646	173552600	0.198228	0.0809449	4.89784	0	0	0.0316121	0	0	23.5256	0.443279	0.116066	0.582899	1.71556	0.190892	0.260143	0.195425	0.762077	3.04452	2.19722	0.3333	0	9.49001	0.0940042
550	2014	C36	1993		0.294364	579765098	0.206493	0.0774414	4.61512	0	0	0.0142664	0	0	23.6935	0.456394	0.117167	0.592179	1.68868	0.214914	0.228464	0.222482	0.762269	3.09104	2.19722	0.3333	0	9.54938	0.0781163
550	2015	C36	1993	0.252738	76.4147	709071454	0.158894	0.0768973	4.75359	0	0	0.0039477	0	0	23.7702	0.430844	0.109604	0.649986	1.5385	0.091463	0.222641	-0.0395264	0.782172	3.13549	2.19722	0.3333	0	9.66129	0.0791372
550	2016	C36	1993	0.176367	81.1063	517797351	0.235776	0.0542297	4.84419	0	0	0.0355633	0	0	23.9217	0.493372	0.0578782	0.765529	1.30629	0.187533	0.228154	0.0858637	0.780057	3.17805	2.19722	0.3333	0	9.733	0
550	2017	C36	1993	0.144823	80.4586	640576605	0.198566	0.0375648	5.34711	0	0	0.0458443	0	0	23.996	0.523479	0.0271608	1.02047	0.979944	0.0255769	0.228797	0.176909	0.780057	3.21888	2.19722	0.3333	0	9.76083	0
550	2018	C36	1993	0.126342	80.2247	398426582	0.170879	0.0524012	5.81413	0	0	0.0294249	0	0	23.8758	0.556152	0.0036895	1.06335	0.940426	-0.0043421	0.242726	-0.0987824	0.789934	3.2581	2.30259	0.3	0	9.71354	0
550	2019	C36	1993	0.18105	4.31807	466818134	0.219618	0.0689398	6.04263	0	0	0.0149921	0	0	23.9137	0.568017	0.0061982	1.06489	0.939066	0.112635	0.235178	0.0327192	0.780882	3.29584	2.19722	0.3333	0	9.60157	0
550	2020	C36	1993	0.0506073	4.21191	277756664	0.23323	0.0567048	6.05444	0	0	0.00762936	0	0	24.0621	0.610204	0.0209855	0.93825	1.06581	0.131216	0.183286	0.13444	0.777	3.33221	2.19722	0.3333	0	9.5054	0
550	2021	C36	1993	0.306958	2.51933	552831370	0.231066	0.0401611	6.39526	0	0	0.00860987	0	0	23.9951	0.675427	0.0210532	0.927615	1.07803	0.0667775	0.228737	0.064225	0.759395	3.3673	2.19722	0.3333	0	9.4673	0
550	2022	C36	1993	0.0819336	75.3704	943326556	0.136519	0.022657	6.04973	0	0	0.00857348	0	0	24.0363	0.663589	0.0320609	1.00785	0.992211	-0.0552846	0.198279	-0.145396	0.758826	3.4012	2.19722	0.3333	0	9.42052	0
551	2009	C34	1994	0	35.12	12785448	0.138899	0.040129	2.70805	0	0	0.00915043	0	0	21.44	0.514775	0.0621694	0.561737	1.78019	0.0741287	0.273832	0.0280592	0.379447	2.77259	2.3979	0.3636	0	8.12415	0.0423009
551	2010	C34	1994	0.0593824	2.89528	1.46337e+07	0.108834	0.0401609	4.27667	0	0	0.0146137	0	0	21.816	0.465396	0.0452506	0.519947	1.92327	0.0474945	0.2803	0.305407	0.409025	2.83321	2.3979	0.3636	0	8.52576	0.165075
551	2011	S90	1994	0.234742	34.2874	2.80342e+07	0.0680931	0.0833994	3.68888	0	0	0.0211645	0	0	21.875	0.478884	0.02757	0.815097	1.22685	0.0242258	0.246446	0.103705	0.429067	2.89037	2.3979	0.3636	0	8.41206	0.0842507
551	2012	S90	1994	0.147005		3.44226e+07	0.0644981	0.0570393	3.95124	0	0	0.0145284	0	0	21.8964	0.488602	0.012296	0.745482	1.34142	0.0351291	0.268687	-0.189456	0.400146	2.94444	2.48491	0.3333	0	8.38663	0.0574386
551	2013	S90	1994	0.148002	0.50473	3.53868e+07	0.0935558	0.0205966	3.91202	0	0	0.00959283	0	0	21.9541	0.497835	0.0279678	0.627409	1.59386	0.06112	0.282867	0.10819	0.420679	2.99573	2.3979	0.3636	0	8.36916	0.0290898
551	2014	S90	1994	0.124352	36.6068	2.92512e+07	0.0507985	0.0203157	3.46574	0	0	0.00912952	0	0	21.9117	0.463045	0.0234294	0.594511	1.68206	0.0274965	0.290843	0.0177087	0.405106	3.04452	2.3979	0.3636	0	8.24591	0.0206006
551	2015	S90	1994	0.0982318	3.2549	3.35144e+07	0.0521215	0.0121731	4.06044	0	0	0.00468217	0	0	21.9227	0.482094	0.0188323	0.481683	2.07605	0.044742	0.269771	-0.054181	0.43022	3.09104	2.3979	0.3636	0	8.23801	0.0130759
551	2016	S90	1994	0.0869187	0.397066	3.17385e+07	0.0792856	0.00376159	3.80666	0	0	0.00459064	0	0	22.1123	0.486747	0.0292451	0.649758	1.53903	0.0500134	0.207423	0.0614067	0.436705	3.13549	2.3979	0.3636	0	8.19312	0
551	2017	S90	1994	0.142755	36.8311	2.68849e+07	0.0942091	0.0226661	4.55388	0	0	0.00736313	0	0	22.1625	0.49669	0.0328108	0.781675	1.2793	0.0411584	0.200286	0.135114	0.456042	3.17805	2.3979	0.3636	0	8.1194	0
551	2018	S90	1994	0.0691722	38.442	2.74715e+07	0.0878266	0.0327311	4.17439	0	0	0.00453242	0	0	22.2003	0.508004	0.0362952	0.962714	1.03873	0.0571308	0.183803	0.151793	0.474377	3.21888	2.3979	0.3636	0	8.09132	0
551	2019	S90	1994	0.13292	2.50042	2.66335e+07	0.0766239	0.0246905	4.43082	0	0	0.00465748	0	0	22.2577	0.483675	0.0435739	0.943562	1.05981	0.0609259	0.202765	0.0849733	0.484056	3.2581	2.3979	0.3636	0	7.87702	0
551	2020	S90	1994	0.123938		4.07715e+07	0.0585424	0.0265723	4.89035	0	0	0.00335017	0	0	22.3328	0.469686	0.0422369	0.890182	1.12337	0.0412173	0.182608	-0.0073881	0.476199	3.29584	2.3979	0.3636	0	7.88533	0
551	2021	S90	1994	0.133601		4.07647e+07	0.0664422	0.0226734	4.77068	0	0	0.00442593	0	0	22.4172	0.488661	0.0376082	0.790393	1.26519	0.0493869	0.174769	0.150634	0.493199	3.33221	2.3979	0.3636	0	7.93666	0.0354608
551	2022	S90	1994	0.0716675	1.76986	2.7294e+07	0.0307638	0.0110895	3.82864	0	0	0.00429096	0	0	22.5645	0.485878	0.0464048	0.966458	1.03471	0.0679815	0.148942	0.13063	0.464105	3.3673	2.3979	0.3636	0	7.99024	0.0170674
552	2009	B06	1994	0.312891			-0.122379	0.088475	0	0	0	0.0616585	0	0	20.1882	0.302127	0.0969942	0.271919	3.67757	0.266786	0.348693	0.314747	0.482141	2.77259	2.3979	0.3636	0	8.12563	0.088475
552	2010	B06	1994	0.0785546	2.72		-0.00902602	0.124252	0	0	0	0.0636524	0	0	20.2519	0.303679	0.0934826	0.24624	4.06108	0.280951	0.287694	0.454033	0.508971	2.83321	2.30259	0.4	0	8.26075	0.124252
552	2011	B06	1994	0.132714			-0.265001	0.184594	0	0	0	0.0164979	0	0	20.4134	0.317642	0.104316	0.305792	3.2702	-0.0167955	0.263904	0.326906	0.502439	2.89037	2.3979	0.3636	0	8.24328	0.184594
552	2012	B06	1994	1.49254	47.1272	3225000	-0.061711	0.363119	0	0	0	0.00766912	0	0	22.3492	0.573852	0.153818	0.816759	1.22435	0.0208273	0.159075	2.93931	0.48955	2.94444	2.56495	0.3077	0	9.84267	0.399616
552	2013	B06	1994	0.278109	0.01659	4260000	-0.151421	0.0645901	0	0	0	0.0178956	0	0	22.4698	0.54552	0.0792089	0.716924	1.39485	0.0805243	0.136822	-0.0816951	0.743532	2.99573	2.63906	0.3571	0	9.82363	0.0646267
552	2014	B06	1994	0.391389	74.0377	2851000	-0.0505457	0.0731044	0	0	0	0.0263003	0	0	22.5641	0.570138	0.055165	0.737571	1.3558	0.0034358	0.116884	-0.11299	0.745256	3.04452	2.70805	0.3333	0	9.70686	0.073106
552	2015	B06	1994	0.0914495	0.24677	3.26653e+06	0.00356691	0.135788	0	0	0	0.0332918	0	0	22.9487	0.338593	0.023164	0.846916	1.18075	-0.0023505	0.368457	-0.198763	0.622441	3.09104	2.70805	0.3333	0	9.60676	0.136206
552	2016	B06	1994	0	2.4492	1.60599e+07	-0.0813281	0	0	0	0	0.0195082	0	0	22.9251	0.305095	0.0243147	0.847737	1.17961	0.0539805	0.338584	0.124941	0.617063	3.13549	2.70805	0.3333	0	9.5557	0
552	2017	B06	1994	0.0859845	69.0942	6.51892e+06	-0.100708	0.0184345	0	0	0	0.0256364	0	0	23.0069	0.299799	0.0586449	0.924312	1.08188	0.0620861	0.317939	0.33686	0.614855	3.17805	2.56495	0.3846	0	9.47509	0
552	2018	B06	1994	0.143781	61.159	6.08584e+06	-0.100676	0.0134025	0	0	0	0.0230843	0	0	23.0388	0.279271	0.0575166	1.10771	0.902763	0.0519266	0.318277	0.0280621	0.614855	3.21888	2.70805	0.3333	0	9.44802	0
552	2019	B06	1994	0.347675	63.5227	5.8143e+06	-0.0385512	0.0256745	0	0	0	0.00674002	0	0	23.1112	0.285365	0.0499905	1.20866	0.827361	0.0425161	0.306426	-0.0088365	0.614855	3.2581	2.70805	0.3333	0	9.42859	0
552	2020	B06	1994	0.180832	60.1927	7.113e+06	0.0102232	0.00941177	0.693147	0	0	0.0146252	0	0	23.3291	0.369849	0.0364609	1.09644	0.912045	0.0471544	0.241646	-0.0909668	0.604855	3.29584	2.63906	0.3571	0	9.42473	0
552	2021	B06	1994		1.96146	2.00518e+07	0.0370446	0.0503637	0	0	0	0.0126664	0	0	23.3914	0.387447	0.0518774	1.05234	0.950261	0.165943	0.220409	0.312994	0.560212	3.33221	2.70805	0.3333	0	9.4223	0
552	2022	B06	1994	0.13785	46.1876	6.60666e+07	0.0867167	0.183193	0.693147	0	0	0.0509422	0	0	24.0257	0.509779	0.153633	1.25038	0.799757	0.18635	0.297164	1.53269	0.514505	3.3673	2.56495	0.3846	0	10.054	0.216726
553	2009	C26	1993		21.75	1.48996e+06	0.0255264	0.184679	0	0	0	0.055158	0	0	21.4358	0.460366	0.0093881	0.42702	2.34181	0.0923282	0.381871	-0.255666	0.225207	2.83321	2.30259	0.3	0	7.98888	0.188277
553	2010	C26	1993			4.78105e+06	0.0127074	0.124606	0	0	0	0.0570931	0	0	21.4238	0.445368	0.0116278	0.426637	2.34391	0.0348522	0.350914	-0.0486718	0.221987	2.89037	2.30259	0.4	0	7.83122	0.124668
553	2011	C26	1993		21.8	3.05389e+06	0.00843154	0.0952501	0	0	0	0.0104121	0	0	21.553	0.491651	0.0249827	0.683493	1.46307	0.0765124	0.486021	0.210788	0.21997	2.94444	2.30259	0.4	0	7.73805	0.0959303
553	2012	C26	1993	0.0985707	21.56	3.65093e+06	0.0067686	0.0649495	0	0	0	0.0218685	0	0	21.601	0.474181	0.0444546	0.667836	1.49737	0.097107	0.544017	0.233589	0.219154	2.99573	1.94591	0.4286	0	7.72135	0.0653872
553	2013	C26	1993	0	0.695296	3.2705e+06	-0.00658614	0.147229	0	0	0	0.0670672	0	0	21.7196	0.428993	0.125145	0.404269	2.4736	0.295281	0.488955	0.312697	0.358747	3.04452	2.07944	0.375	0	7.66011	0.147342
553	2014	C26	1993	0	32.7511	4.57487e+06	0.0165837	0.145782	2.19722	0	0	0.0848428	0	0	21.7997	0.315886	0.174135	0.388424	2.5745	0.238276	0.425596	0.0171251	0.328509	3.09104	2.07944	0.375	0	7.62852	0.145783
553	2015	C26	1993	0.139082	32.0866	5.58543e+06	-0.0249468	0.102046	1.09861			0.082632	0	0	21.8143	0.295535	0.0480264			0.0927327	0.565636	-0.306992	0.332018	3.13549	1.94591	0.4286	0	7.53743	0.102046
553	2016	C26	1993		32.0142	5.4178e+06	-0.0383791	0.0360989	1.60944	0	0	0.131675	0	0	21.8168	0.328263	-0.0249876	0.374577	2.66968	0.089908	0.537499	-0.14526	0.326399	3.17805	1.94591	0.4286	0	7.45472	0
553	2017	C26	1993	0.0976562	82.9882	14628000	-0.0250983	0.311321	1.38629	0	0	0.0503891	0	0	24.4025	0.525974	0.0725785	0.957429	1.04446	0.0999242	0.155034	11.8426	0.833505	3.21888	1.79176	0.3333	0	7.37651	0
553	2018	C26	1993	0.100414	80.0751	21089000	-0.0446918	0.0240945	1.60944	0	0	0.0553237	0	0	24.4801	0.479588	0.0582935	1.01395	0.986237	0.0467653	0.154852	0.0753813	0.821797	3.2581	1.60944	0.4	0	7.29302	0.0855565
553	2019	C26	1993	0.0961333	1.98948	27410000	-0.0856807	0.0367508	2.19722	0	0	0.0328061	0	0	24.5363	0.506024	0.0062891	1.00876	0.991318	0.0186246	0.15323	0.0760535	0.825318	3.29584	1.60944	0.4	0	8.95558	0.0673155
553	2020	C26	1993	0.0913427	80.1236	41871000	-0.0929074	0.0429932	3.17805	0	0	0.037227	0	0	24.5692	0.542021	0.0076611	1.08966	0.917714	0.0432259	0.140512	0.0319844	0.815693	3.33221	1.60944	0.4	0	8.95777	0.05169
553	2021	C26	1993	0.108415	3.43612	38543000	-0.0405439	0.0547425	2.83321	0	0	0.00117318	0	0	24.64	0.580473	0.003366	1.04639	0.955663	0.0908101	0.160214	0.0911861	0.813209	3.3673	1.60944	0.4	0	9.12707	0.0693254
553	2022	C26	1993	0.0838926	2.55687	36383000	-0.0143105	0.0514051	0.693147	0	0	0.00113239	0	0	24.7834	0.601165	0.0112625	1.05238	0.950225	0.0162252	0.1544	0.204368	0.813691	3.4012	1.60944	0.4	0	9.12783	0
554	2009	F51	1993	0	1.89		-0.0850389	0.0223907	0	0	0	0.0909813	0	0	20.6294	0.0372528	0.0088731	0.281826	3.54829	-0.0099129	0.493364	-0.0058264	0.284694	2.83321	2.07944	0.375	0	7.07581	0.0231554
554	2010	F51	1993	0.177305	0.566148		0.0490201	0.0468698	0	0	0	0.109759	0	0	20.6713	0.0814459	0.0077451	0.27838	3.59221	0.121225	0.412197	0.0808574	0.290884	2.89037	2.07944	0.375	0	7.11151	0.0470951
554	2011	F51	1993	0.444444	0.012894		0.014692	0.077255	0	0	0	0.00969383	0	0	20.654	0.0555584	0.009782	0.337223	2.96539	0.0537155	0.407714	0.239065	0.319979	2.94444	2.19722	0.3333	0	7.14756	0.078496
554	2012	F51	1993	0.083682	1.32716		0.0266124	0.162039	0	0	0	0.0124609	0	0	20.7205	0.0993638	0.0245559	0.473155	2.11347	0.131291	0.337558	-0.0083234	0.284273	2.99573	2.19722	0.3333	0	7.27586	0.162373
554	2013	F51	1993	0.131752	0.85		0.158342	0.15541	0	0	0	0.0114358	0	0	20.843	0.190248	0.0118179	0.505423	1.97854	0.148612	0.340312	-0.0034901	0.285772	3.04452	2.19722	0.3333	0	7.25134	0.156195
554	2014	F51	1993	0.207039	0.041598		0.0469297	0.0445245	0	0	0	0.0114196	0	0	20.8137	0.160959	0.0057779	0.312852	3.1964	-0.0131609	0.375144	0.0227441	0.300882	3.09104	2.19722	0.3333	0	7.34407	0.0659621
554	2015	F51	1993	0.0909918	0.012542		0.0136151	0.0522311	0	0	0	0.00620533	0	0	20.784	0.139825	0.0035298	0.218673	4.57303	0.0422047	0.413705	-0.248407	0.280133	3.13549	2.19722	0.3333	0	7.26892	0.0523945
554	2016	F51	1993	0.0910747	1.12149	1.51584e+06	0.0532307	0.0623435	0	0	0	0.00528818	0	0	20.8058	0.154088	0.004331	0.246389	4.05862	0.0636147	0.427995	-0.0587588	0.28871	3.17805	2.19722	0.3333	0	7.1301	0
554	2017	F51	1993	0	0.691269	1.18983e+06	0.118125	0.0822364	0	0	0	0.007496	0	0	20.8767	0.209542	0.0025285	0.340964	2.93286	0.139753	0.423158	-0.0174855	0.284279	3.21888	2.19722	0.3333	0	7.20192	0
554	2018	F51	1993	0	26.96	314120	0.104938	0.0919695	0	0	0	0.00880463	0	0	20.9613	0.287816	0.0016869	0.519125	1.92632	0.0728412	0.429564	0.131882	0.293038	3.2581	2.19722	0.3333	0	7.17396	0
554	2019	F51	1993	0	0.001581	5081100	0.0904654	0.0491519	0	0	0	0.00603227	0	0	20.9997	0.31008	0.0046857	0.547225	1.8274	0.0669446	0.42672	-0.0496934	0.285092	3.29584	2.07944	0.375	0	7.23201	0
554	2020	F51	1993	0.202566	24.5746	5.21875e+06	0.225807	0	0	0	0	0.00549318	0	0	21.1194	0.382912	0.0052864	0.620835	1.61073	0.171376	0.359791	-0.171239	0.280427	3.33221	2.19722	0.3333	1	7.0775	0
554	2021	F51	1993	0.118124	29.49	137705	0.114905	0	0	0	0	0.00300382	2.07944	1	21.1348	0.387348	0.0055432	0.549831	1.81874	-0.127182	0.329514	0.155013	0.327677	3.3673	2.07944	0.375	0	7.03439	0
554	2022	F51	1993	0.114657	29.0835	342741	0.393249	0.024653	0	0	0	0.00266694	2.30259	1	21.3954	0.521244	0.0052722	0.60134	1.66295	0.139841	0.22472	0.0965847	0.328422	3.4012	2.07944	0.375	0	7.00216	0
555	2013	C39	1994	0.122699		4.24473e+07	-0.0536377	0.317377	1.60944			0	0	0	22.5205	0.681127	0.0800772	0.760367	1.31515	0.0267022	0.0312552	167.646	0.82947	2.99573	2.07944	0.375	0	8.368	0.367698
555	2014	I65	1994	0.0437063	0.525522	1.92556e+07	-0.0605283	0.00593298	2.3979	0	0	0.131473	0	0	22.5801	0.537506	0.0461757	0.688653	1.45211	0.0785733	0.0261805	-0.149665	0.791791	3.04452	2.19722	0.3333	0	8.33854	0.0336077
555	2015	I65	1994	0.0251193	2.96676	2.59873e+07	-0.0182857	0.00799513	2.30259	0	0	0.144347	0	0	22.7209	0.552271	0.0540089	0.449773	2.22334	0.0106335	0.0195447	0.023456	0.738424	3.09104	2.30259	0.4	0	8.5516	0.0081588
555	2016	I65	1994	0	0.186084	2.48472e+07	-0.0112327	0.0289997	2.70805	0	0	0.0140677	0	0	22.9744	0.507574	0.0302463	0.692076	1.44493	0.0594018	0.0564847	0.193875	0.690088	3.13549	2.19722	0.4444	0	9.05205	0.0838118
555	2017	I65	1994	0	11.9412	3.46385e+07	0.0185389	0.00949176	2.89037	0	0	0.0156918	0.693147	1	23.0954	0.537705	0.0314702	0.645927	1.54816	0.0320569	0.058676	0.0215544	0.6856	3.17805	2.19722	0.4444	0	9.20452	0
555	2018	I65	1994	0.0662983	2.15716	5.13356e+07	0.0157753	0.00369144	3.4012	0	0	0.0159705	0.693147	1	23.0932	0.530335	0.0044144	0.734969	1.3606	0.0221804	0.0498108	0.108743	0.623361	3.21888	2.07944	0.5	0	9.12555	0
555	2019	I65	1994	0.0933416	5.53036	3.83564e+07	0.00910671	0.00381802	4.09434	0	0	0.0180539	0.693147	1	23.0987	0.505153	0.035573	0.550679	1.81594	0.0269599	0.0456243	0.117729	0.587159	3.2581	2.19722	0.4444	0	9.23103	0.00756727
555	2020	I65	1994	0.134916	46.8484	3.50218e+07	0.0723285	0.00524916	3.95124	0	0	0.0199843	0	0	23.2125	0.528217	0.0408976	0.563425	1.77486	0.026706	0.0375924	0.0532198	0.538888	3.29584	2.30259	0.5	0	9.46483	0.00926626
555	2021	I65	1994	0.0890313	46.875	3.56158e+07	0.0999633	0.00746244	4.26268	0	0	0.00519112	0	0	23.2427	0.514869	0.0316949	0.661013	1.51283	0.0299149	0.0333765	0.0626717	0.536385	3.33221	2.30259	0.5	0	9.50009	0
555	2022	I65	1994	0.0994036	47.4878	3.60237e+07	0.0379559	0.00608923	3.63759	0	0	0.0141522	0	0	23.2442	0.506906	0.0166074	0.736803	1.35722	0.016178	0.0317547	0.056674	0.529821	3.3673	2.30259	0.5	0	9.53885	0
557	2016	G53	1994	0.107066	60.2864	50300000	-0.0543844	0.00111219	0	0	0	0.204528	0	0	22.3425	0.220359	0.0015709	0.758928	1.31765	0.0147589	0.699425	-0.227825	0.600518	3.13549	2.19722	0.3333	0	6.91572	0
557	2017	G53	1994	0.0546448	0.041422	8.69234e+06	-0.0326767	0.00269043	0			0.214995	0	0	22.3415	0.202265	0.0172374			0.0598657	0.688976	0.42433	0.598392	3.17805	2.19722	0.3333	0	7.05012	0
557	2018	G53	1994	0.188206		13409560	-0.0318561	0.00624386	0	0	0	0.0143873	0	0	22.4765	0.146288	0.0272455	0.994927	1.0051	0.040949	0.581241	0.153564	0.598392	3.21888	2.07944	0.375	0	7.02108	0
557	2019	G53	1994	0.178465	15.71	95000	-0.0416476	0.0109097	0	0	0	0.0081537	0	0	22.3876	0.0582207	0.0081031	0.989384	1.01073	0.0327619	0.639956	0.0512121	0.598392	3.2581	2.19722	0.3333	0	7.03527	0
557	2020	G53	1994	0.104767	30.3565	1.40916e+06	-0.062418	0.00178231	0	0	0	0.0124531	0	0	22.423	0.0593996	0.0319277	0.903574	1.10672	0.0314664	0.606577	0.119943	0.598392	3.29584	2.19722	0.3333	0	7.02287	0
557	2021	G53	1994	0.201478	59.03	1.64451e+06	-0.058734	0.00373257	0.693147	0	0	0.0174382	0	0	22.476	0.0682053	0.0401465	0.883236	1.1322	0.0387055	0.557946	0.380383	0.590463	3.33221	2.19722	0.3333	0	7.01302	0
557	2022	G53	1994		23.8314	1.78667e+06	-0.031687	0.00427323	1.38629	0	0	0.00543714	0	0	22.5367	0.0862367	0.03999	0.798964	1.25162	0.0895119	0.509254	0.44376	0.579045	3.3673	2.3979	0.3636	0	6.99577	0
558	2009	K70	1994	0.269421	0.29		0.391728	0.00237369	0	0	0	0.00803403	0	0	21.6573	0.73576	0.0628186	0.769155	1.30013	-0.0176123	0.0924129	0.301687	0.699262	2.77259	2.07944	0.375	0	5.22575	0.00250043
558	2010	K70	1994	0.134003	2.7		0.186544	0.00361857	0	0	0	0.00989677	0	0	22.0477	0.76416	0.05255	0.670298	1.49187	-0.077686	0.0755203	0.625752	0.700472	2.83321	2.19722	0.3333	0	5.45532	0.00402712
558	2011	K70	1994	0.14771			0.229551	0.00067199	0	0	0	0.0332659	0	0	22.2541	0.781555	0.0123807	0.812482	1.2308	-0.0951657	0.0601131	-0.455358	0.72944	2.89037	2.19722	0.3333	0	5.46383	0.000767466
558	2012	K70	1994	0.175055			0.429442	0.000111236	0	0	0	0.0287887	0	0	22.4945	0.806471	0.0094922	0.807511	1.23837	0.0523164	0.0444434	0.183576	0.68431	2.94444	2.19722	0.3333	0	5.51343	0.000313087
558	2013	K70	1994	0.170867	51.9885		0.493225	9.43106e-05	0	0	0	0.00318753	1.09861	1	22.5581	0.843875	0.0100139	0.840438	1.18986	0.120552	0.0405531	0.782176	0.685049	2.99573	2.07944	0.375	0	5.63835	0.000346008
558	2014	K70	1994	0.309872	0.281818	21903858	0.249889	0.0041515	0			0.0185771	0	0	22.2661	0.6261	0.0233053			-0.0256312	0.0578237	0.774199	0.690586	3.04452	2.07944	0.375	0	6.04737	0.00951041
558	2015	K70	1994	0.0644538	3.16078	595200	-0.054846	0.000114686	0	1	0	0.0872085	1.79176	1	21.7638	0.521308	-0.0937996	0.124135	8.05571	-0.0171292	0.0930503	-0.31991	0.619368	3.09104	1.94591	0.4286	0	5.25227	0.000571889
558	2016	K70	1994	0.126502	0.964844	197200	0.0547754	0.00757138	0.693147			0.0942263	0	0	21.6574	0.45875	0.0204538			0.114549	0.104835	0.503182	0.599596	3.13549	2.19722	0.3333	0	5.18739	0.00780171
558	2017	K70	1994	0.123839	0.004537	49608	-0.00250205	0.0881425	0	1	0	0.0909008	2.07944	1	21.6602	0.457423	0.0176422	0.338225	2.95662	-0.0428737	0.101779	-0.651537	0.589867	3.17805	2.19722	0.3333	0	5.15906	0
558	2018	K70	1994	0.131926	0.001616	1.01745e+07	0.0867043	0.118558	0	1	0	0.0261843	1.79176	1	21.736	0.509575	-0.0204518	0.535593	1.86709	0.168607	0.0843532	-0.46953	0.548105	3.21888	2.19722	0.3333	0	5.15906	0
558	2019	K70	1994	0.153728	29.9	8.59456e+06	0.0384908	0.0381579	0	1	0	0.0191655	1.09861	1	21.6071	0.468859	0.0094547	0.449228	2.22604	-0.0364407	0.112199	-0.803768	0.534596	3.2581	2.19722	0.3333	0	5.12396	0
558	2020	K70	1994	0.126823	43.7064	6.02167e+06	0.0200305	0	0	0	1	0.0224054	0	0	21.4961	0.436977	-0.031927	0.478224	2.09107	0.0060738	0.123142	0.0157902	0.512505	3.29584	2.19722	0.3333	0	4.91265	0
558	2021	K70	1994	0.136674	40.5212	3.04958e+06	0.0251473	0.0263282	0	0	1	0.0330495	0	0	21.3731	0.41726	-0.0510174	0.332457	3.0079	0.0035244	0.226841	0.0047911	0.476651	3.33221	2.19722	0.3333	0	4.09434	0.0268484
558	2022	K70	1994	0.0795545	38.47	3.33262e+06	0.0096019	0	0	0	0	0.016669	0	0	21.3293	0.41232	-0.0199093	0.410314	2.43716	0.0549464	0.134734	-0.152624	0.435511	3.3673	2.19722	0.3333	0	3.85015	0
559	2009	C36	1994	0.173812	0.890756	3.55885e+07	0.0320365	0.0230449	1.94591	0	0	0.0143543	0	0	22.4827	0.676859	0.0517954	0.658286	1.5191	0.125149	0.386755	0.148836	0.664309	2.77259	2.19722	0.3333	0	9.18687	0.0299995
559	2010	C36	1994	0.145985	3.63963	3.78387e+07	0.00518013	0.0213112	1.38629	0	0	0.00376611	0.693147	1	22.8125	0.499961	0.0680287	0.384904	2.59805	0.0558752	0.244128	0.403919	0.60965	2.83321	2.19722	0.3333	0	9.24106	0.0588587
559	2011	C36	1994	0.152672	3.38225	6.90227e+07	-0.0198921	0.0703444	3.63759	0	0	0.00385817	0.693147	1	22.8985	0.531791	0.0603453	0.643105	1.55496	0.0471192	0.239863	0.0452416	0.604248	2.89037	2.19722	0.3333	0	9.25951	0.0767258
559	2012	C36	1994	0.155039	5.4657	7.67963e+07	-0.0325755	0.032523	2.3979	0	0	0.0095784	0.693147	1	22.8708	0.535614	0.0439594	0.729769	1.3703	0.07179	0.278751	0.0203532	0.557565	2.94444	2.19722	0.3333	0	9.18153	0.0602109
559	2013	C36	1994	0.266489	54.7877	5.45156e+07	0.00652806	0.0423781	3.97029	0	0	0.0108039	0	0	22.9998	0.605591	0.065947	0.678868	1.47304	0.137441	0.267121	0.110596	0.554363	2.99573	2.19722	0.3333	0	9.30792	0.121818
559	2014	C36	1994	0.275482	0.766815	5.58095e+07	0.0263427	0.0406705	3.55535	0	0	0.0129699	0	0	23.2001	0.633816	0.0722776	0.394096	2.53745	0.114114	0.232115	0.0611863	0.548357	3.04452	2.19722	0.3333	0	9.28313	0.0539601
559	2015	C36	1994	0.0665779	2.78693	3.11616e+07	0.0173827	0.0352907	4.35671	0	0	0.00151527	0	0	23.2686	0.640637	0.068035	0.212464	4.70668	0.0955095	0.227098	0.0419741	0.579839	3.09104	2.19722	0.3333	0	9.2598	0.0374137
559	2016	C36	1994	0.0859845	56.213	3.29575e+07	0.00873514	0.0394738	5.04343	0	0	0.00787497	0	0	23.1671	0.589862	0.0734005	0.309892	3.22693	0.108371	0.254813	0.0531554	0.57036	3.13549	2.19722	0.3333	0	9.23503	0.0614446
559	2017	C36	1994	0	7.26945	7.41011e+07	0.0444603	0.0410648	5.24702	0	0	0.00911917	0	0	23.1682	0.532298	0.0801438	0.338288	2.95607	0.103282	0.263163	0.0341578	0.639354	3.17805	2.07944	0.375	0	9.17957	0
559	2018	C36	1994	0	4.72013	5.5646e+07	0.0582502	0.0475026	4.51086	0	0	0.0121359	0	0	23.2122	0.546613	0.0634923	0.582555	1.71657	0.0101474	0.257368	0.0186329	0.637763	3.21888	2.19722	0.3333	0	9.15799	0
559	2019	C36	1994	0	62.304	1.1888e+08	0.128819	0.0259838	3.95124	0	0	0.0200633	0	0	23.2105	0.54705	0.0453448	0.563	1.7762	0.106122	0.267636	-0.0687349	0.642896	3.2581	2.19722	0.3333	0	9.02087	0
559	2020	C36	1994	0	6.03571	9.45517e+07	0.101446	0.0226923	3.93183	0	0	0.0173916	0	0	23.4635	0.428987	0.03224	0.677945	1.47505	0.0800979	0.199605	0.0284067	0.686504	3.29584	2.19722	0.3333	0	9.01736	0
559	2021	C36	1994	0.0803536	68.7112	1.12591e+08	0.110976	0.00819228	3.58352	0	0	0.0087372	0	0	23.5459	0.477766	0.0434052	0.622125	1.60739	0.0563025	0.16901	0.316169	0.689703	3.33221	2.19722	0.3333	0	8.98231	0
559	2022	C36	1994	0.0835073	1.28301	9.39502e+07	0.105016	0.0178198	4.41884	0	0	0.00713717	0.693147	1	23.6776	0.535167	0.0454187	0.762556	1.31138	0.0598649	0.139911	-0.0214479	0.682431	3.3673	2.19722	0.3333	0	9.11614	0
560	2009	F52	1994	0.197694	5.39488		0.288889	0.0147806	0	0	0	0.028257	0	0	21.7757	0.788744	0.0114063	0.735466	1.35968	0.0359463	0.0967124	0.055762	0.443752	2.77259	1.94591	0.4286	0	8.01069	0.0150703
560	2010	F52	1994	0.133645	0.005425	135380	0.432136	0.0181853	0	0	0	0.00107471	0	0	21.9351	0.815963	0.0088208	0.799992	1.25001	0.151873	0.0812729	0.108702	0.392079	2.83321	1.94591	0.4286	0	8.015	0.0181891
560	2011	F52	1994	0.302419	29.29	664180	0.386059	0.00234825	0	0	0	0.00974116	0	0	22.1517	0.75425	0.024964	0.94181	1.06178	-0.0006086	0.0659539	0.13018	0.501506	2.89037	1.94591	0.4286	0	8.11253	0.0138436
560	2012	F52	1994	0.0837521	4.04107	5962200	0.178073	0.00748918	0	0	0	0.0205676	0	0	22.0974	0.716999	0.0390763	0.981314	1.01904	-0.0550549	0.0674681	0.77936	0.472942	2.94444	1.79176	0.5	0	8.38275	0.0134827
560	2013	F52	1994	0.0787526	2.135	5.83449e+06	0.222574	0.0147183	0	0	0	0.015287	0	0	22.295	0.745479	0.0214139	0.983315	1.01697	-0.0061957	0.0540002	-0.353085	0.468066	2.99573	1.94591	0.4286	0	8.44333	0.0160877
560	2014	F52	1994	0.191126	43.68	3.88192e+06	0.220319	0.0160388	0	0	0	0.0172454	0	0	22.2235	0.716329	0.0192403	0.74068	1.35011	-0.0066323	0.131034	-0.0842717	0.485359	3.04452	1.94591	0.4286	0	8.31385	0.0161397
560	2015	F52	1994	0.0968242	0.052221	7.126e+06	0.184226	0.00757521	0	0	0	0.0123256	1.09861	1	22.531	0.382268	0.0038233	0.6717	1.48876	-0.0041586	0.054008	-0.183949	0.560285	3.09104	1.94591	0.4286	1	7.6774	0.00791522
560	2016	F52	1994	0.0936622	0.299234	3.9938e+06	0.125541	0.0403533	0			0.0102667	0	0	22.6234	0.431851	0.0137193			0.0198152	0.0436719	0.431921	0.560285	3.13549	1.94591	0.4286	1	7.21671	0
560	2017	F52	1994	0.0319795	0.000345	2.49386e+06	0.00182547	0.0412071	0	0	0	0.00735809	1.09861	1	23.5642	0.530688	0.0063619	0.916255	1.0914	3.21e-05	0.0247235	-0.312045	0.431792	3.17805	1.94591	0.4286	1	10.9853	0
560	2018	K70	1994	0.0675904	39.1069	2.26703e+06	-0.0417471	0.039417	0	1	0	0.0255014	1.60944	1	23.6339	0.483221	0.0392035	0.962134	1.03936	0.0438289	0.0229012	7.10909	0.436029	3.21888	1.94591	0.4286	1	10.8669	0.0914688
560	2019	K70	1994	0.0521716	0.043396	7.40899e+06	-0.0581384	0.0290981	2.56495	1	0	0.030321	1.79176	1	23.6932	0.469037	0.0451779	1.00778	0.992281	0.06079	0.0182586	0.0485702	0.424494	3.2581	1.94591	0.4286	1	10.7761	0.0432192
560	2020	K70	1994		38.7849	5.00006e+06	-0.0835268	0.0333854	0.693147	1	0	0.0196864	1.79176	1	23.7252	0.484001	0.0164014	1.03849	0.962941	0.111463	0.0164478	-0.145968	0.417803	3.29584	2.19722	0.3333	1	10.7891	0.0384522
560	2021	K70	1994	0.123793	1.79262	1.45173e+06	-0.0435625	-0.0203686	0	0	1	0.0276126	1.38629	1	24.2187	0.675067	0.004927	1.10625	0.903951	0.0646661	0.0097619	0.249393	0.417803	3.33221	2.19722	0.3333	1	10.8296	0
560	2022	K70	1994	0.0830703	6.18569	1.15995e+07	-0.0414643	-0.0109526	0	0	1	0.016294	0	0	24.2088	0.681465	-0.0101158	1.15196	0.868083	0.132096	0.0088122	-0.0241968	0.412284	3.3673	2.19722	0.3333	1	10.4288	0
561	2010	C39	1994	0.217155	3.08	3785644	-0.140953	0.150711	2.19722	0	0	0.188	0	0	20.9723	0.38777	0.136049	0.418747	2.38808	0.0790446	0.102467	10.4625	0.580869	2.83321	2.19722	0.3333	0	7.63143	0.219406
561	2011	C39	1994	0.148075	1.95293	4845906	-0.145698	0.0371839	2.89037	0	0	0.187131	0	0	21.0808	0.37062	0.0900598	0.528281	1.89293	0.0357722	0.103867	0.140742	0.585681	2.89037	2.19722	0.3333	0	7.74889	0.0371839
561	2012	C39	1994	0.0860215	1.83	3115070	-0.160488	0.0277695	3.4012	0	0	0.0405331	0	0	21.2077	0.428241	0.0210816	0.624686	1.60081	-0.0302061	0.103508	-0.0429046	0.571693	2.94444	2.07944	0.375	0	7.8071	0.0278674
561	2013	C39	1994	0.21097	1.29318	6.22625e+06	-0.123479	0.0145372	3.63759	0	0	0.0434124	0	0	21.234	0.405321	0.0183013	0.401253	2.4922	0.0532838	0.0925345	-0.1256	0.569115	2.99573	2.19722	0.3333	0	7.85477	0.0149962
561	2014	C39	1994	0.0446429	0.008845	3043626	-0.0776744	0.0231045	3.8712	0	0	0.00356075	0	0	21.3682	0.45517	0.0240425	0.314703	3.1776	0.0213216	0.0776727	0.170112	0.583447	3.04452	2.19722	0.3333	0	7.88458	0.0231875
561	2015	C39	1994	0.146628	2.26396	5415200	-0.0128919	0.0461658	4.11087	0	0	0.0128385	0	0	21.5415	0.503268	0.0447516	0.236901	4.22117	0.0650761	0.0602553	0.163124	0.593745	3.09104	2.19722	0.3333	0	7.97522	0.0463782
561	2016	C39	1994	0	2.04194	2.67509e+06	-0.085498	0.0704152	4.31749	0	0	0.0115917	0	0	21.5599	0.457936	0.0463364	0.278069	3.59624	-0.0123948	0.0805335	0.0390245	0.599036	3.13549	2.19722	0.3333	0	8.03301	0
561	2017	C39	1994	0	1.13079	6.9551e+06	-0.0373603	0.043624	4.07754	0	0	0.00747692	0	0	21.7443	0.495297	0.034973	0.429	2.331	0.0741081	0.114557	0.0872267	0.577092	3.17805	2.07944	0.375	0	8.01928	0
561	2018	C39	1994	0.0662032	0.8	1.53917e+07	-0.0328859	0.0281376	3.78419	0	0	0.00830264	0	0	21.7909	0.483476	0.0348978	0.610341	1.63843	0.0302229	0.0960776	0.0058013	0.557869	3.21888	2.19722	0.3333	0	8.00503	0
561	2019	C39	1994	0.0877578	55.3115	2.98867e+07	-0.025594	0.0343187	3.55535	0	0	0.00265348	0	0	21.8951	0.496983	0.0316822	0.53969	1.85292	0.0738259	0.076111	0.09888	0.559856	3.2581	2.19722	0.3333	0	7.97039	0
561	2020	C39	1994	0.0538213	0.070135	4.14717e+07	-0.0378511	0.0649387	4.20469	0	0	0.00234893	0	0	21.9965	0.522123	0.0324352	0.578363	1.72902	0.0255917	0.0769033	0.0316399	0.575988	3.29584	2.19722	0.3333	0	7.97694	0.103151
561	2021	C39	1994	0.145507	54.1208	2.07106e+07	-0.0205256	0.003861	3.85015	0	0	0.00122203	0	0	22.0814	0.527199	0.0306243	0.547137	1.8277	0.0083167	0.145434	0.0829481	0.561745	3.33221	2.19722	0.3333	0	7.96867	0
561	2022	C39	1994	0.129422	47.5817	1.38446e+07	-0.058334	0.00579784	3.63759	0	0	0.00422144	0	0	22.1841	0.550854	0.0244853	0.54906	1.82129	-0.0202703	0.144399	0.0649675	0.503312	3.3673	2.19722	0.3333	0	7.96693	0
564	2009	F52	1994	0.0547945	4.72		0.265646	0.000137366	0	0	0	0.0120685	0	0	20.9433	0.451204	0.0384746	0.54658	1.82956	0.0034082	0.247725	0.095508	0.264261	2.77259	1.94591	0.4286	0	7.83755	0.004651
564	2010	F52	1994	0	2.24	1224000	0.283368	0.0626748	0	0	0	0.0176337	0	0	21.7454	0.71094	0.0295086	0.714361	1.39985	0.0387888	0.160479	0.899732	0.325883	2.83321	1.94591	0.4286	0	8.59267	0.287802
564	2011	F52	1994		2.33009	80000	0.19594	0.135149	0	0	0	0.0134901	0	0	22.0155	0.766654	0.0191435	0.852164	1.17348	0.069539	0.176511	0.216189	0.342686	2.89037	1.94591	0.4286	0	8.76327	0.135153
564	2012	F52	1994	0	1.05104	290000	0.158501	0.144471	0	0	0	0.00576853	0	0	22.4789	0.67882	0.0142802	0.964309	1.03701	0.0898023	0.237849	0.180942	0.558429	2.94444	1.94591	0.4286	0	8.695	0.14451
564	2013	F52	1994	0.059988	1.01	3599386	0.273458	0.0541292	0	0	0	0.00576166	0	0	22.6268	0.746669	0.0100947	0.954224	1.04797	0.0948806	0.251836	0.158666	0.548321	2.99573	1.94591	0.4286	0	8.42967	0.0966738
564	2014	F52	1994	0.0914495	40.3	445000	0.323397	0.03982	0	0	0	0.00227048	0	0	22.7336	0.765431	0.0085985	0.908476	1.10075	0.0656588	0.232822	0.0275737	0.419963	3.04452	1.94591	0.4286	0	8.29978	0.0398346
564	2015	F52	1994	0.159046	61.34	1176336	0.216559	0.0862301	0	0	0	0.027211	0	0	22.9362	0.74073	-0.0419465	0.64597	1.54806	0.0368748	0.313278	1.58506	0.619382	3.09104	1.94591	0.4286	0	9.18318	0.0862301
564	2016	F52	1994	0.0457247	40.7161	1.12976e+07	0.0867911	0.0378449	0	0	0	0.0297767	0	0	24.5816	0.361606	0.0262658	0.963564	1.03781	0.0941792	0.0864754	0.2893	0.407825	3.13549	1.94591	0.4286	0	9.5872	0.000251531
564	2017	F52	1994	0	55.2299	1.90475e+07	0.0610901	0.0214718	2.19722			0.0391961	0	0	24.7453	0.43963	0.0285686			0.025964	0.093487	1.07334	0.39527	3.17805	1.94591	0.4286	1	9.28804	0.0100532
564	2018	F52	1994	0	0.020309	3.71267e+07	0.0704591	0.00440669	0.693147	0	0	0.00999995	0	0	24.7392	0.426423	0.0136413	1.10398	0.905816	0.0717693	0.0787478	-0.41657	0.382289	3.21888	1.94591	0.4286	0	9.14484	0
564	2019	F52	1994	0.205086	0.487087	7.31266e+07	0.0764866	-0.000253141	0	0	0	0.0303053	0	0	24.6832	0.418681	-0.0240535	1.11445	0.897305	0.0084336	0.0767964	-0.643399	0.382289	3.2581	1.94591	0.4286	0	8.4857	0.00635565
565	2009	C26	1994	0.0680272	0.611324	7.18533e+06	0.0249941	-0.0479156	0	0	0	0.0701831	0	0	21.1063	0.541367	0.142775	0.518184	1.92982	-0.0687409	0.313599	0.0323409	0.467636	2.77259	2.19722	0.3333	1	6.71052	0.0499344
565	2010	C26	1994	0.146484	0.302729	5.66353e+06	-0.0174647	0.00919561	0.693147	0	0	0.0745586	0	0	21.0758	0.532023	-0.0088827	0.605637	1.65115	-0.0198216	0.316761	0.11344	0.427886	2.83321	2.19722	0.3333	1	6.9344	0.0245789
565	2011	C26	1994	0.194458	0.181656	697000	-0.0797721	0.0189368	1.38629	0	0	0.178643	0	0	20.7117	0.563589	-0.175256	0.607492	1.64611	-0.0866278	0.311355	0.148503	0.435161	2.89037	2.19722	0.3333	1	6.9344	0.0189804
565	2012	C26	1994	0.0550055		2.03611e+07	-0.140228	0.0515487	0.693147	0	0	0.138831	0	0	20.7713	0.446647	0.0566643	0.562105	1.77903	0.0612871	0.220015	0.0401224	0.440468	2.94444	2.19722	0.3333	1	7.16935	0.0515487
565	2013	C26	1994	0	0.320436	3.85952e+06	-0.157481	0.0133252	1.60944	0	0	0.145467	0	0	20.6923	0.383621	0.0363281	0.567817	1.76113	0.011349	0.236302	0.056138	0.429172	2.99573	2.19722	0.3333	1	7.09672	0.0133743
565	2014	C26	1994	0.154381	0.028829	2.70616e+06	-0.187618	0.0138041	1.60944	0	0	0.00573357	0	0	20.6754	0.331116	0.0463794	0.365434	2.73647	0.0315725	0.249431	0.0040828	0.445369	3.04452	2.19722	0.3333	1	7.05186	0.0138284
565	2015	C26	1994	0.167448	1.04334	1.74425e+06	-0.170911	0.00855837	1.60944	1	0	0.0526969	0.693147	1	20.7823	0.26697	0.143566	0.1567	6.38163	0.0149994	0.220506	0.172779	0.420843	3.09104	2.07944	0.375	0	6.98564	0.00856055
565	2016	C26	1994	0.239644	0.930882	1.08874e+06	-0.140933	0.0180297	2.07944	1	0	0.0611357	1.09861	1	21.0104	0.262776	0.186741	0.229409	4.35902	0.0617062	0.182285	2.63591	0.424417	3.13549	2.19722	0.3333	0	6.91572	0.0180577
565	2017	C26	1994	0.215363	0.017966	2.13039e+06	-0.112963	0.00623019	2.77259	1	0	0.059188	1.60944	1	21.175	0.334427	0.0558771	0.433321	2.30776	0.0344283	0.159798	0.530993	0.428721	3.17805	2.19722	0.3333	0	6.848	0
565	2018	C26	1994	0.165017		2.55501e+06	-0.0973415	0.0030403	1.60944	1	0	0.0734734	1.38629	1	21.1077	0.265447	0.0297533	0.656569	1.52307	0.0169809	0.149688	-0.825095	0.427536	3.21888	2.19722	0.3333	0	6.81674	0
565	2019	C26	1994	0.244729	40.6822	7.97912e+06	-0.0357694	0.00428873	1.94591	0	1	0.0109452	1.09861	1	21.1543	0.263261	0.043163	0.561162	1.78202	0.00837	0.134762	-0.250631	0.427675	3.2581	2.19722	0.3333	0	6.81892	0
565	2020	C26	1994	0.16116	40.5548	5.33425e+06	0.000827778	0.0137997	1.94591	0	1	0.00697182	0	0	21.1861	0.247254	0.0352214	0.648918	1.54103	0.0285236	0.121769	-0.0848688	0.428642	3.29584	2.19722	0.3333	0	6.83303	0
565	2021	C26	1994	0.279228	0.154892	1.28328e+06	-0.0122445	0	1.94591	0	0	0.00422399	0	0	21.1976	0.213528	0.0446051	0.496712	2.01324	-0.004322	0.176133	0.130357	0.434388	3.33221	2.07944	0.375	0	6.81674	0
565	2022	C26	1994	0.22605	40.9534	1.40901e+06	-0.00251919	0.0044281	1.09861	0	0	0.00725687	0	0	21.1996	0.193172	0.0326034	0.563755	1.77382	0.0189427	0.172309	-0.0418347	0.425182	3.3673	2.19722	0.3333	0	6.78446	0
566	2009	C27	1994	0.12987	2.24001	20105000	-0.0838555	0.0371927	2.3979	0	0	0.0757344	0	0	20.5549	0.473073	0.0907534	0.232068	4.30908	0.0932923	0.237505	0.337652	0.353531	2.77259	2.19722	0.3333	0	6.49375	0.0371927
566	2010	C27	1994	0.218818	28.1444	4596878	-0.0768818	0.150481	1.09861	0	0	0.0289381	0	0	20.7986	0.543872	0.0390755	0.158088	6.32559	0.0478637	0.249852	0.185583	0.368698	2.83321	2.19722	0.3333	0	6.70319	0.150481
566	2011	C27	1994	0.126167	2.98167	7507800	-0.0509468	0.0724095	2.07944	0	0	0.0293996	0	0	21.4262	0.340401	0.0704541	0.390695	2.55954	0.0286056	0.139859	0.177201	0.394777	2.89037	2.19722	0.3333	0	6.92264	0.0724114
566	2012	C27	1994	0.11355	9.14366	8871071	-0.0610077	0.0668904	2.3979	0	0	0.0142033	0	0	21.739	0.460584	0.0331	0.456354	2.19128	0.0008575	0.124822	0.315912	0.397587	2.94444	2.19722	0.3333	0	7.28276	0.101308
566	2013	C27	1994	0.0436681	31.9839	8.23602e+06	-0.0423398	0.100128	2.48491	0	0	0.0150341	0	0	21.968	0.542144	0.0326537	0.479249	2.0866	0.0523645	0.140048	0.0722148	0.405413	2.99573	2.19722	0.3333	0	7.32251	0.100624
566	2014	C27	1994	0.0431593	1.67776	2.47516e+07	-0.0619534	0.0640374	3.21888	0	0	0.0127826	0	0	22.0244	0.529455	0.0477553	0.387863	2.57823	0.0040789	0.166256	0.318839	0.378593	3.04452	2.19722	0.3333	0	7.41818	0.0650908
566	2015	C27	1994	0.0921659	11.1797	1.59106e+07	-0.0786518	0.0458672	3.04452	1	0	0.00978674	1.09861	1	22.3089	0.480438	0.0462137	0.224026	4.46376	0.0290033	0.184527	0.223796	0.431166	3.09104	2.19722	0.3333	0	7.55904	0.0460793
566	2016	C27	1994	0.154679	3.9374	3.87039e+07	-0.0591983	0.035839	2.77259	1	0	0.018873	1.09861	1	22.9858	0.413974	0.021993	0.533532	1.8743	-0.0018454	0.105655	-0.082046	0.46824	3.13549	2.19722	0.3333	0	7.72753	0.115184
566	2017	C27	1994	0.1608	48.2957	3.84622e+07	-0.0341841	0.0800374	3.09104			0.0199954	0	0	23.0791	0.518631	0.0080584			0.0499157	0.106136	0.20913	0.503094	3.17805	2.19722	0.3333	0	7.76217	0
566	2018	C27	1994	0.130492	1.5e-05	2.45729e+07	-0.0579929	0.0531902	3.73767	0	1	0.0052231	1.94591	1	23.0589	0.533162	0.0097979	0.861358	1.16096	-0.0492391	0.131418	0.35475	0.499905	3.21888	2.19722	0.3333	0	7.76599	0.054235
566	2019	C27	1994	0.114253		2.59583e+07	0.0952649	0.0452631	4.14313	1	0	0.0136247	1.79176	1	23.1007	0.57032	-0.0184385	0.780801	1.28074	-0.0181646	0.123596	-0.0107133	0.456031	3.2581	2.19722	0.3333	0	7.85864	0
566	2020	C27	1994	0.0371058	0.006602	5.69996e+07	0.0534074	0.0703268	4.21951	1	0	0.0426121	1.79176	1	23.0534	0.613627	-0.0621729	0.577204	1.73249	-0.0114187	0.187935	-0.100183	0.481192	3.29584	2.07944	0.375	0	8.05452	0.0713461
566	2021	C27	1994	0.0763553	0.021305	2.57006e+07	0.0452031	0.0328363	3.93183	1	0	0.0889566	0.693147	1	22.847	0.714827	-0.171401	0.677758	1.47545	0.0129412	0.214837	-0.0641959	0.481446	3.33221	2.19722	0.3333	0	7.85903	0.0426181
566	2022	C27	1994	0.0255951	46.5891	2.2287e+07	0.01909	0.0299657	2.77259	0	1	0.090462	0	0	22.7201	0.682683	0.0003023	0.719125	1.39058	0.0193024	0.217388	-0.135989	0.475962	3.3673	2.19722	0.3333	0	7.71735	0
567	2009	S90	1994	0.150301	0.44		0.166091	-0.0479156	0	0	0	0.027448	0	0	19.303	0.285396	0.0557133	0.21889	4.56851	0.141312	0.0379169	-0.0552606	0.338	2.77259	1.94591	0.4286	1	3.49651	0.00262429
567	2010	K70	1994	0.151172	2.73	267383	0.0278388	7.1772e-05	0	0	0	0.0291338	0	0	19.5041	0.327906	0.0964713	0.223263	4.47902	0.285883	0.0307485	0.336622	0.33097	2.83321	1.94591	0.4286	1	3.17805	0.000545857
567	2011	K70	1994	0.285063	10.17	6600	-0.0878231	0.00167262	0	0	0	0.0550598	0	0	19.2256	0.106093	0.0051236	0.313002	3.19487	-0.40035	0.042277	-0.842066	0.339573	2.89037	1.94591	0.4286	1	3.09104	0.00180799
567	2012	K70	1994	0.439399	11.14		-0.00060311	-4.9183e-06	0	0	0	0.0905838	0	0	19.1893	0.136634	-0.062412	0.188125	5.3156	-0.0595366	0.0276661	-0.152288	0.336486	2.94444	1.94591	0.4286	1	3.13549	0.000278065
567	2013	K70	1994	0.153563			-0.0056937	0.000695779	0	0	0	0.0403609	0	0	19.4322	0.154042	0.0094224	0.256546	3.89794	-0.316369	0.0200846	0.127435	0.344604	2.99573	1.60944	0.4	0	2.70805	0.000695779
567	2014	K70	1994	0.2457	0.96		0.00379534	-1.79081e-05	0	0	0	0.0430196	0	0	19.5701	0.247275	0.0167836	0.17899	5.58691	-0.110145	0.016537	0.157423	0.336321	3.04452	1.60944	0.4	1	2.94444	0.000211193
567	2015	K70	1994	0.191755	3.53118		0.00490481	0.00470939	0	0	0	0.055356	0	0	19.2492	0.0463482	0.0853013	0.052374	19.0936	0.0255846	0.0261895	0.0590331	0.371574	3.09104	1.60944	0.4	0	2.99573	0.00470939
567	2016	K70	1994	0.169205	1.79661		-0.000870536	0.00313371	0	0	0	0.0564847	0	0	20.9704	0.829037	0.0039455	0.190727	5.24309	-0.714421	0.0048726	1.84906	0.350339	3.13549	1.94591	0.4286	0	3.58352	0
[truncated: 38,273 more rows]
